# Supplementary material for: Genomic insights into novel extremotolerant bacteria isolated from the NASA Phoenix mission spacecraft assembly cleanrooms
Source: Microbiome. 2025 May 12;13:117. doi: 10.1186/s40168-025-02082-1 (PMC12067966; doi:10.1186/s40168-025-02082-1)
Supplement: Supplementary file 2 — Additional file 1. Supplementary tables. [file 40168_2025_2082_MOESM1_ESM.xlsx]

## Sheet: S1
Supplementary Table S1. Genome characterization and assembly statistics of 53 novel strains isolated from Phoenix Mission.
Strain #	Proposed name	NCBI Accession #	ANI % closest relatives	Isolation condition	Isolation location (*)	Assembler	No. of scaffolds/contigs	Completeness (%)	Contamination (%)	Genome size (bp)	N50 (bp)	G+C Content (%)	Coverage	Filtered reads used for assembly	Coding sequences
1P02AA	Agrococcus phoenicis	CP154854	90.81	Alkalo-tolerant	Before assembly	Flye	1	100	0.67	2839011	2839011	72.12	392	486802	2664
1P02AB	Alkalihalobacillus phoenicis	CP154853	91.56	Alkalo-tolerant	Before assembly	Flye	1	98.01	2.21	4886946	4886946	37.63	219	484502	4461
1P04PC	Arthrobacter phoenicis	JBDFMK000000000	85.54	Psychro-tolerant	Before assembly	Canu	6	99.71	1.17	3912704	3724147	68.48	638	1107375	3621
1P10PA	Arthrobacter phoenicis	JBDFLY000000000	85.52	Psychro-tolerant	Before assembly	Flye	4	99.71	1.17	3817870	2125428	68.53	346	550284	3520
1P04AC-2	Arthrobacter phoenicis	JBDFML000000000	85.48	Alkalo-tolerant	Before assembly	Canu	4	99.71	1.17	3883493	3722854	68.48	187	338416	3587
1P02SD	Bacillus jepli	JBDFMO000000000	93	80˚C; 15 min	Before assembly	Flye	2	97.11	5.03	4869765	4838131	37.79	162	353709	4849
1P06AnD	Bacillus kalamii	JBDFMI000000000	80.03	Facultative anaerobe	Before assembly	Flye	6	98.09	4.28	4851298	3313425	41.03	335	843612	4786
2P2-tot-C	Brevundimonas phoenicis	JBDFLN000000000	89.9659	Mesophile	Phoenix assembly	Canu	2	100	0	3355707	3324870	67	739	933512	3249
2P8-tot-B	Brevundimonas phoenicis	JBDFLM000000000	89.9659	Mesophile	Phoenix assembly	Canu	2	100	0	3350407	3319098	67	413	565445	3246
3P6-tot-D	Brevundimonas phoenicis	CP154836	89.9659	Mesophile	After assembly	Flye	1	100	0.82	3340343	3340343	66.92	617	843507	3261
3P9-tot-E	Brevundimonas phoenicis	JBDFLK000000000	89.9659	Mesophile	After assembly	Flye	2	100	0.71	3243393	3163191	67.01	876	1249725	3148
2P05AA	Brevundimonas phoenicis	JBDFLS000000000	89.9659	Alkalo-tolerant	Phoenix assembly	Flye	2	99.84	0	3341250	3309836	66.99	496	637751	3236
2P05AB	Brevundimonas phoenicis	JBDFLR000000000	89.9659	Alkalo-tolerant	Phoenix assembly	Flye	2	100	0	3341247	3309833	66.99	454	579658	3238
2P05AC	Brevundimonas phoenicis	CP154844	89.9659	Alkalo-tolerant	Phoenix assembly	Flye	1	99.51	0.71	3243448	3243448	67.01	1866	1879158	3157
2P05AE	Brevundimonas phoenicis	JBDFLQ000000000	89.9659	Alkalo-tolerant	Phoenix assembly	Flye	2	100	0	3325541	3309834	67.02	835	744402	3219
2P06AA	Brevundimonas phoenicis	JBDFLP000000000	89.9659	Alkalo-tolerant	Phoenix assembly	Flye	2	99.84	0	3341227	3309813	66.99	599	588591	3234
2P06AC	Brevundimonas phoenicis	CP154842	89.9659	Alkalo-tolerant	Phoenix assembly	Flye	1	100	0	3309614	3309614	67.06	1501	1497713	3201
3P02AD	Brevundimonas phoenicis	CP154839	89.9659	Alkalo-tolerant	After assembly	Flye	1	100	0	3309830	3309830	67.06	860	990039	3194
3P08AB	Brevundimonas phoenicis	CP154838	89.9659	Alkalo-tolerant	After assembly	Flye	1	100	0.71	3243457	3243457	67.01	1096	1528815	3157
3P09AA	Brevundimonas phoenicis	CP154837	89.9659	Alkalo-tolerant	After assembly	Flye	1	100	0.82	3341307	3341307	66.91	1098	1653258	3265
2P08AB	Brevundimonas phoenicis	CP154841	89.9659	Alkalo-tolerant	Phoenix assembly	Flye	1	99.84	0.71	3247051	3247051	67	792	905422	3163
2P08AC	Brevundimonas phoenicis	JBDFLO000000000	89.9659	Alkalo-tolerant	Phoenix assembly	Canu	2	100	0	3350544	3319255	67	437	509845	3239
1P8-tot-C-2	Brevundimonas phoenicis	JBDFLU000000000	89.9659	Mesophile	Before assembly	Flye	2	99.73	0	3340643	3309229	66.99	410	528863	3237
1P03UB-2	Brevundimonas phoenicis	CP154850	89.9659	UVC-tolerant	Before assembly	Flye	1	100	0	3309627	3309627	67.06	576	790763	3197
1P04UVC-2	Brevundimonas phoenicis	JBDFMJ000000000	89.9659	UVC-tolerant	Before assembly	Canu	2	100	0	3352367	3321043	67	823	1084372	3249
1P10AnD	Curtobacterium phoenicis	JBDFLZ000000000	92.38	Facultative anaerobe	Before assembly	Flye	2	99.49	0.76	3678944	3673312	71.37	545	917546	3478
1P01AC	Georgenia phoenicis	CP154855	89.66	Alkalo-tolerant	Before assembly	Flye	1	99.42	0.58	3733301	3733301	72.86	418	729734	3443
1P07AB	Georgenia phoenicis	CP154848	89.71	Alkalo-tolerant	Before assembly	Flye	1	99.42	0.58	3731776	3731776	72.86	462	586286	3444
3P01SB	Lysinibacillus canaveralius	CP154840	84.37	80˚C; 15 min	After assembly	Flye	1	99.34	0.77	4572101	4572101	40.79	353	724318	4442
1P01SD	Lysinibacillus phoenicis	JBDFMP000000000	87.48	80˚C; 15 min	Before assembly	Canu	5	99.34	0.55	4840120	4609120	37.26	245	479189	4839
1P10AE	Microbacterium canaveralium	JBDFMA000000000	87.57	Alkalo-tolerant	Before assembly	Flye	6	98.48	1.01	3825400	3451319	69.63	478	794966	3693
1P10UB	Microbacterium jepli	JBDFLW000000000	92.61	UVC-tolerant	Before assembly	Flye	7	98.99	0.76	3802543	2867467	70.35	310	448665	3582
1P10UE	Microbacterium jepli	JBDFLV000000000	92.63	UVC-tolerant	Before assembly	Flye	2	98.99	0.76	3768597	3683951	70.35	536	742998	3540
1P06AB	Microbacterium phoenicis	CP154849	86.4624	Alkalo-tolerant	Before assembly	Flye	1	99.49	0.17	3006068	3006068	69.58	443	549288	2884
2P06AB	Microbacterium pratiae	CP154843	89.84	Alkalo-tolerant	Phoenix assembly	Flye	1	98.98	1.52	3412097	3412097	69.98	770	870499	3181
2P01SA-2	Microbacterium pratiae	JBDFLT000000000	89.83	80˚C; 15 min	Phoenix assembly	Canu	2	98.98	1.52	3475460	3426556	69.94	1128	1314040	3257
3P2-tot-E-2	Neobacillus canaveralius	JBDFLL000000000	90.22	Mesophile	After assembly	Flye	2	97.99	6.36	6090606	5822575	38.27	361	951067	5773
1P10SD	Neobacillus phoenicis	CP154847	80.37	80˚C; 15 min	Before assembly	Flye	1	97.53	2.49	5358747	5358747	38.55	232	638741	5289
1P10PC	Noviherbaspirillum phoenicis	JBDFLX000000000	93.56	Psychro-tolerant	Before assembly	Canu	6	99.92	1.23	6418050	4402336	62.47	163	337873	5447
1P07AA	Oceanobacillus phoenicis	JBDFME000000000	90.37	Alkalo-tolerant	Before assembly	Flye	2	99.33	1.22	4227457	3953746	35.18	238	612006	4152
1P03SA	Paenibacillus canaveralius	JBDFMM000000000	94.21	80˚C; 15 min	Before assembly	Flye	3	99.19	0.47	6015657	5842633	53.59	351	963574	5477
1P07SE	Paenibacillus jepli	JBDFMD000000000	81.02	80˚C; 15 min	Before assembly	Unicycler	2	99.73	0.09	7385933	7279940	55.94	189	577939	6302
1P06PB	Peribacillus phoenicis	JBDFMF000000000	93.7308	Psychro-tolerant	Before assembly	Flye	8	98.91	1.91	5799772	5444530	40.07	183	456363	5705
1P06PA-2	Peribacillus phoenicis	JBDFMG000000000	93.7308	Psychro-tolerant	Before assembly	Flye	7	98.85	1.91	5807535	5240988	40.06	253	817433	5726
1P02AnB	Pseudomonas phoenicis	CP154852	93.05	Facultative anaerobe	Before assembly	Flye	1	99.83	0.24	4879290	4879290	63.24	579	1359400	4248
1P03AnA	Pseudomonas phoenicis	CP154851	93.07	Facultative anaerobe	Before assembly	Flye	1	99.83	0.24	4880969	4880969	63.23	328	890967	4248
1P03AnB	Pseudomonas phoenicis	JBDFMN000000000	93.08	Facultative anaerobe	Before assembly	Flye	4	99.8	0.24	4880999	3632593	63.23	325	844853	4252
1P10UG	Pseudomonas phoenicis	CP154846	93.06	UVC-tolerant	Before assembly	Flye	1	99.83	0.24	4882239	4882239	63.23	392	996743	4252
2P01SA	Robertmurraya phoenicis	CP154845	90.81	80˚C; 15 min	Phoenix assembly	Flye	1	98.1	1.32	4820065	4820065	37.92	259	590537	4729
1P01AA	Shouchella phoenicis	JBDFMQ000000000	92.87	Alkalo-tolerant	Before assembly	Flye	2	98	0.33	4071977	3892765	40.33	649	1248782	4226
1P09AA	Shouchella phoenicis	JBDFMB000000000	92.83	Alkalo-tolerant	Before assembly	Flye	2	98	0.33	4071639	3892568	40.33	377	664611	4224
1P06PA	Sphingomonas canaveralia	JBDFMH000000000	79.66	Psychro-tolerant	Before assembly	Flye	4	100	0.45	3625428	3478509	66.62	298	489417	3550
1P08PE	Sphingomonas phoenicis	JBDFMC000000000	83.06	Psychro-tolerant	Before assembly	Flye	6	99.18	0.75	4090651	3663896	67.73	293	570815	3852
* The isolation locations are in the Kennedy Space Center (KSC) Payload Hazardous Servicing Facility (PHSF).

## Sheet: S2
Supplementary Table S2. Physiological characteristics, API Zym, API 20NE, and BioLog utilization profiles of novel species isolated from the Phoenix mission cleanrooms.
NASA Designation	NASA9	NASA17	NASA20	NASA 24	NASA 25	NASA26	NASA23	NASA8
Characteristics	Growth characteriscics in the presence of various carbon substrates or production of enzymes by the Phoenix strains that are designated as:
	1P04PC	1P10AnD	2P06AB	1P10SD	2P01SA	3P01SB	1P07SE	1P03SA
Identification	Arthobacter ilicis	Curtobacterium citreum	Microbacterium arboescens	Bacillus sp.	Brevibacillus borstelensis	Lysinibacillus sp.	Paenibacillus assamensis	Paenibacillus assamensis
Catalase	Weak +	+	+	+	+	+	+	+
Oxidase	-	+	+	+	+	+	+	+
API zym
Alkaline phosphatase (2)	+	+	+	+	+	+	+	+
Esterase(C4) (3)	+	+	+	+	+	+	+	+
Esterase Lipase (C8)(4)	+	+	+	+	+	+	+	+
Lipase (C14) (5)	-	-	-	-	-	-	-	-
Leucine arylamidase (6)	+	+	+	+	+	-	-	-
Valine arylamidase (7)	+	+	+	+	-	-	-	-
Cystine arylamidase (8)	+	+	+	-	-	-	-	-
trypsin (9)	+	-	+	-	-	-	-	+
a-chymotrypsin (10)	+	+	+	+	+	-	-	-
Acid phosphatase (11)	+	+	+	+	-	-	-	-
Naphthol-AS-BI-phosphohydrolase (12)	+	+	+	+	-	+	+	+
Alpha-galactosidase (13)	+	+	+	-	-	-	-	-
Beta-galactosidase (14)	+	+	+	-	-	-	+	+
ß-glucuronidase (15)	+	+	-	-	-	-	-	-
Alpha -glucosidase (16)	+	+	+	+	-	-	+	+
Beta -glucosidase (17)	+	+	+	+	-	-	-	-
N-acetyl-Beta-glucosamine (18)	-	-	+	-	-	+	-	+
Alpha - mannosidase (19)	+	+	+	-	-	-	-	-
Alpha - fucosidase (20)	-	+	-	-	-	-	-	-
API 20NE
NO3 (potassium nitrate)	-	-	-	-	+	-	-	-
N2	-	-	+	-	-	-	-	-
TRP (L-tryptophane)	-	-	-	-	-	-	-	-
GLU (D-glucose)	-	-	-	-	+	-	-	-
ADH	-	-	-	-	-	-	-	-
URE	-	-	-	-	-	-	-	-
ESC (esculin ferric citrate)	+	+	+	+	+	-	+	+
GEL (gelatin bovine origin)	-	-	+	+	+	+	+	+
PNG (4-nitrophenyl ?Dgalactopyranoside)	+	+	+	+	-	-	+	+
GLU	+	+	+	-	-	-	+	+
ARA (L-arabinose)	-	+	-	-	-	-	-	-
MNE (Mannose)	+	+	-	-	-	-	-	-
MAN (D-mannitol)	+	+	+	-	-	-	-	-
NAG	-	+	-	-	+	-	+	+
MAL (D-maltose)	+	+	-	-	-	-	+	+
GNT (potassium gluconate)	+	+	+	-	-	-	-	+
CAP	-	-	-	-	-	-	-	-
ADI (adipic acid)	-	-	-	-	-	-	-	-
MLT (malic acid)	+	+	-	-	+	-	-	-
CIT	+	+	-	-	-	-	-	-
PAC	-	-	-	-	-	-	-	-
BIOLOG UTILIZATION
Dextrin	+	+	+	+	-	+	+	+
D-Maltose	+	+	+	+	-	Borderline	+	+
D-Trehalose	+	+	+	+	-	+	+	+
D-Cellobiose	+	+	+	+	Borderline	+	+	+
Gentiobiose	+	+	+	+	-	+	+	+
Sucrose	+	+	+	+	+	+	+	+
D-turanose	+	+	+	+	+	+	+	+
Stachyose	+	+	-	-	+	+	-	+
A10 + control	+	+	+	+	+	+	+	-
pH6	+	+	+	+	+	+	+	+
pH5	+	+	-	+	-	-	Borderline	+
D-Raffinose	+	+	-	+	-	+	-	-
α-D-lactose	+	+	+	+	-	+	-	-
D-melibiose	+	+	-	+	Borderline	Borderline	+	+
β-methyl-d-Glucoside	+	+	+	+	+	-	+	+
D-Salicin	+	+	+	+	-	+	+	+
N-Acetyl-D-Glucosamine	+	+	+	+	+	+	+	+
N-acetyl-beta-D-Mannosamine	+	Borderline	+	+	+	+	+	+
N-acetyl-D-Galactosamine	+	-	-	+	+	+	-	-
N-Acetyl Neuramininc acid	+	-	-	+	-	+	+	+
1% NaCl	+	+	+	+	+	+	+	+
4% NaCl	+	+	+	+	+	+	-	-
8% NaCl	+	+	+	+	-	+	-	-
Alpha-D-Glucose	+	+	+	+	-	-	+	+
D-Mannose	+	+	+	+	-	-	+	+
D-Fructose	+	+	+	+	+	-	+	+
D-Galactose	+	+	+	+	-	+	-	-
3-methyl glucose	-	-	-	-	-	-	-	-
D-Fucose	Borderline	-	-	-	-	+	-	-
L-Fucose	+	+	-	-	Borderline	+	+	-
L-Rhamnose	Borderline	-	+	-	-	Borderline	-	-
Inosine	+	+	+	+	-	-	+	+
1% Sodium lactate	+	+	+	+	+	+	+	+
Fusidic Acid	Borderline	-	-	Borderline	-	-	-	-
D-serine	+	-	-	Borderline	Borderline	+	+	+
D-Sorbitol	-	+	-	-	-	+	-	-
D-Mannitol	+	+	+	-	-	+	-	-
D-Arabitol	-	-	-	-	-	+	-	-
Myo-Inositol	+	+	-	-	+	+	-	-
Glycerol	+	+	+	-	+	+	+	+
D-glucose-6-phosphate	+	Borderline	-	+	+	+	-	-
D-fructose-6-phosphate	+	Borderline	-	+	-	+	-	-
D-Aspartic acid	-	-	-	+	+	+	-	-
D-serine	-	-	-	-	+	-	+	+
Troleandomycin	Borderline	-	+	Borderline	+	-	-	-
Rifamycin SV	Borderline	-	-	+	-	-	-	-
MInocycline	Borderline	-	-	Borderline	-	-	-	-
Gelatin	+	+	+	+	-	-	+	Borderline
Glycyl-L-Proline	+	+	-	+	+	Borderline	-	-
L-Alanine	+	+	-	+	+	+	+	+
L-Arginine	+	+	-	+	+	+	-	-
L-Aspartic Acid	+	+	+	+	+	+	-	-
L-glutamic Acid	+	+	+	+	+	+	-	-
L-histidine	+	-	-	+	+	+	-	-
L-pyroglutamic Acid	+	-	-	+	+	+	-	-
L-Serine	+	+	-	-	+	+	-	-
Lincomycin	Borderline	-	-	Borderline	-	-	+	Borderline
Gunadine HCl	-	+	+	-	+	-	+	+
Niaproof 4	-	-	-	-	-	-	-	-
Pectin	+	+	+	+	-	Borderline	+	+
D-Galacturonic Acid	+	Borderline	Borderline	+	+	+	-	-
L-Galactonic Acid Lactone	+	Borderline	Borderline	+	Borderline	+	-	-
D-Gluconic Acid	+	+	+	+	+	-	+	+
D-Glucuronic Acid	+	+	-	+	-	+	-	-
Glucuronamide	-	+	Borderline	+	Borderline	+	+	Borderline
Mucic Acid	+	-	-	-	+	-	-	-
Quinic Acid	+	-	-	+	+	+	-	-
D-Saccharic Acid	+	-	-	+	+	-	-	-
Vancomycin	+	-	-	Borderline	-	-	-	-
Tetrazolium Violet	Borderline	Borderline	Borderline	+	-	-	Borderline	-
Tetrazolium Blue	Borderline	-	+	Borderline	-	-	-	-
p-Hydroxy-phenylacetic Acid	+	-	+	+	-	-	-	-
Methyl Pyruvate	-	-	+	+	-	-	-	-
D-Lactic Acid Methyl Ester	+	Borderline	-	+	+	+	-	-
L-lactic Acid	+	+	+	+	+	+	-	-
Citric Acid	+	+	+	+	+	-	-	-
α-keto-Glutaric acid	+	-	-	+	+	+	-	-
D-Malic Acid	+	+	-	+	+	-	-	-
L-Malic Acid	+	+	+	+	+	-	-	-
Bromo-Succinic Acid	+	+	+	+	+	-	-	-
Nalidixic Acid	+	+	+	+	+	+	+	+
Lithium Chloride	+	+	+	-	-	+	+	+
Potassium Tellurite	+	+	+	+	+	+	+	+
Tween 40	+	+	+	+	+	+	+	+
γ-Amino-Butyric Acid	+	+	+	+	+	-	-	-
α-Hydroxy-Butyric Acid	+	-	-	+	+	+	-	-
β-hydroxy-D,L-Butyric Acid	+	-	-	+	+	+	-	-
α-Keto-Butyric Acid	+	-	-	+	+	+	-	-
Acetoacetic Acid	+	+	+	+	+	+	+	+
Propionic Acid	+	-	+	+	+	+	-	-
Acetic Acid	+	+	+	+	+	+	+	+
Formic Acid	+	-	-	+	+	+	-	-
Aztreonam	+	+	+	+	+	+	+	+
Sodium butyrate	+	+	+	+	+	+	Borderline	Borderline
Sodium Bromate	+	Borderline	-	+	+	Borderline	-	-

## Sheet: S3
Supplementary Table S3. Metadata of the metagenomes from the NASA cleanrooms used to estimate the abundance of novel species in the cleanrooms.
Sample ID	Location	PMA	Type	Collection time	Facility	Total number of reads	Year	NCBI Accession	NCBI Bioproject
set1_FC2_PMA	Field control	Yes	Air	2016-03-15	JPL-SAF	306698	2016	SRR30330937	PRJNA1150505
set1_FC3_PMA	Field control	Yes	Air	2016-03-30	JPL-SAF	373684	2016	SRR30330875	PRJNA1150505
set1_FC4_PMA	Field control	Yes	Air	2016-04-12	JPL-SAF	459238	2016	SRR30330821	PRJNA1150505
set1_NC1_PMA	Negative control	Yes	Wipe	2016-03-01	JPL-SAF	428312	2016	SRR30330925	PRJNA1150505
set1_NC3_PMA	Negative control	Yes	Wipe	2016-03-30	JPL-SAF	505596	2016	SRR30330903	PRJNA1150505
set1_NC4_PMA	Negative control	Yes	Wipe	2016-04-12	JPL-SAF	335446	2016	SRR30330849	PRJNA1150505
set1_S1_PMA	L1	Yes	Floor	2016-03-01	JPL-SAF	504970	2016	SRR30330795	PRJNA1150505
set1_S10_PMA	L10	Yes	Floor	2016-03-01	JPL-SAF	355506	2016	SRR30330741	PRJNA1150505
set1_S11_PMA	L1	Yes	Floor	2016-03-15	JPL-SAF	412316	2016	SRR30330718	PRJNA1150505
set1_S12_PMA	L2	Yes	Floor	2016-03-15	JPL-SAF	202368	2016	SRR30330888	PRJNA1150505
set1_S13_PMA	L3	Yes	Floor	2016-03-15	JPL-SAF	454	2016	SRR30330880	PRJNA1150505
set1_S14_PMA	L6	Yes	Floor	2016-03-15	JPL-SAF	283198	2016	SRR30330878	PRJNA1150505
set1_S15_PMA	L8	Yes	Floor	2016-03-15	JPL-SAF	430514	2016	SRR30330876	PRJNA1150505
set1_S16_PMA	L5	Yes	Floor	2016-03-15	JPL-SAF	324382	2016	SRR30330873	PRJNA1150505
set1_S17_PMA	L9	Yes	Floor	2016-03-15	JPL-SAF	4400460	2016	SRR30330871	PRJNA1150505
set1_S18_PMA	L13	Yes	Floor	2016-03-15	JPL-SAF	323570	2016	SRR30330837	PRJNA1150505
set1_S19_PMA	L12	Yes	Floor	2016-03-15	JPL-SAF	18957238	2016	SRR30330835	PRJNA1150505
set1_S2_PMA	L2	Yes	Floor	2016-03-01	JPL-SAF	405552	2016	SRR30330833	PRJNA1150505
set1_S20_PMA	L10	Yes	Floor	2016-03-15	JPL-SAF	1675290	2016	SRR30330830	PRJNA1150505
set1_S21_PMA	L2	Yes	Floor	2016-03-30	JPL-SAF	233476	2016	SRR30330828	PRJNA1150505
set1_S22_PMA	L6	Yes	Floor	2016-03-30	JPL-SAF	1510758	2016	SRR30330826	PRJNA1150505
set1_S23_PMA	L3	Yes	Floor	2016-03-30	JPL-SAF	843678	2016	SRR30330824	PRJNA1150505
set1_S24_PMA	L8	Yes	Floor	2016-03-30	JPL-SAF	213238	2016	SRR30330822	PRJNA1150505
set1_S25_PMA	L5	Yes	Floor	2016-03-30	JPL-SAF	284636	2016	SRR30330819	PRJNA1150505
set1_S26_PMA	L13	Yes	Floor	2016-03-30	JPL-SAF	448858	2016	SRR30330817	PRJNA1150505
set1_S27_PMA	L12	Yes	Floor	2016-03-30	JPL-SAF	223920	2016	SRR30330815	PRJNA1150505
set1_S28_PMA	L11	Yes	Floor	2016-03-30	JPL-SAF	340002	2016	SRR30330813	PRJNA1150505
set1_S29_PMA	L10	Yes	Floor	2016-03-30	JPL-SAF	307130	2016	SRR30330811	PRJNA1150505
set1_S3_PMA	L3	Yes	Floor	2016-03-01	JPL-SAF	358772	2016	SRR30330808	PRJNA1150505
set1_S30_PMA	L1	Yes	Floor	2016-03-30	JPL-SAF	362540	2016	SRR30330774	PRJNA1150505
set1_S31_PMA	L1	Yes	Floor	2016-04-12	JPL-SAF	370820	2016	SRR30330772	PRJNA1150505
set1_S32_PMA	L3	Yes	Floor	2016-04-12	JPL-SAF	355940	2016	SRR30330770	PRJNA1150505
set1_S33_PMA	L4	Yes	Floor	2016-04-12	JPL-SAF	519704	2016	SRR30330768	PRJNA1150505
set1_S34_PMA	L7	Yes	Floor	2016-04-12	JPL-SAF	354076	2016	SRR30330765	PRJNA1150505
set1_S35_PMA	L5	Yes	Floor	2016-04-12	JPL-SAF	262596	2016	SRR30330763	PRJNA1150505
set1_S36_PMA	L9	Yes	Floor	2016-04-12	JPL-SAF	636448	2016	SRR30330761	PRJNA1150505
set1_S37_PMA	L13	Yes	Floor	2016-04-12	JPL-SAF	382072	2016	SRR30330759	PRJNA1150505
set1_S38_PMA	L12	Yes	Floor	2016-04-12	JPL-SAF	203894	2016	SRR30330757	PRJNA1150505
set1_S39_PMA	L11	Yes	Floor	2016-04-12	JPL-SAF	353646	2016	SRR30330754	PRJNA1150505
set1_S4_PMA	L6	Yes	Floor	2016-03-01	JPL-SAF	425270	2016	SRR30330752	PRJNA1150505
set1_S40_PMA	L10	Yes	Floor	2016-04-12	JPL-SAF	412360	2016	SRR30330750	PRJNA1150505
set1_S5_PMA	L7	Yes	Floor	2016-03-01	JPL-SAF	216968	2016	SRR30330748	PRJNA1150505
set1_S6_PMA	L4	Yes	Floor	2016-03-01	JPL-SAF	584798	2016	SRR30330746	PRJNA1150505
set1_S7_PMA	L9	Yes	Floor	2016-03-01	JPL-SAF	383594	2016	SRR30330743	PRJNA1150505
set1_S8_PMA	L13	Yes	Floor	2016-03-01	JPL-SAF	600272	2016	SRR30330709	PRJNA1150505
set1_S9_PMA	L12	Yes	Floor	2016-03-01	JPL-SAF	457724	2016	SRR30330707	PRJNA1150505
set2_FC5_PMA	Field control	Yes	Air	2016-05-17	JPL-SAF	17076	2016	SRR30330705	PRJNA1150505
set2_FC6_PMA	Field control	Yes	Air	2016-06-01	JPL-SAF	16816	2016	SRR30330703	PRJNA1150505
set2_FC7_PMA	Field control	Yes	Air	2016-06-14	JPL-SAF	No reads	2016	SRR30330934	PRJNA1150505
set2_NC5_PMA	Negative control	Yes	Wipe	2016-05-17	JPL-SAF	25828	2016	SRR30330928	PRJNA1150505
set2_NC6_PMA	Negative control	Yes	Wipe	2016-06-01	JPL-SAF	23710	2016	SRR30330926	PRJNA1150505
set2_NC7_PMA	Negative control	Yes	Wipe	2016-06-14	JPL-SAF	7494	2016	SRR30330923	PRJNA1150505
set2_S41_PMA	L1	Yes	Floor	2016-05-17	JPL-SAF	73918	2016	SRR30330921	PRJNA1150505
set2_S42_PMA	L10	Yes	Floor	2016-05-17	JPL-SAF	128554	2016	SRR30330919	PRJNA1150505
set2_S43_PMA	L8	Yes	Floor	2016-05-17	JPL-SAF	No reads	2016	SRR30330917	PRJNA1150505
set2_S44_PMA	L12	Yes	Floor	2016-05-17	JPL-SAF	70376	2016	SRR30330915	PRJNA1150505
set2_S45_PMA	L10	Yes	Floor	2016-05-17	JPL-SAF	115948	2016	SRR30330912	PRJNA1150505
set2_S51_PMA	L1	Yes	Floor	2016-06-01	JPL-SAF	28740	2016	SRR30330910	PRJNA1150505
set2_S52_PMA	L2	Yes	Floor	2016-06-01	JPL-SAF	18138	2016	SRR30330908	PRJNA1150505
set2_S53_PMA	L10	Yes	Floor	2016-06-01	JPL-SAF	20196	2016	SRR30330906	PRJNA1150505
set2_S54_PMA	L11	Yes	Floor	2016-06-01	JPL-SAF	23882	2016	SRR30330904	PRJNA1150505
set2_S55_PMA	L7	Yes	Floor	2016-06-01	JPL-SAF	28790	2016	SRR30330869	PRJNA1150505
set2_S56_PMA	L8	Yes	Floor	2016-06-01	JPL-SAF	212974	2016	SRR30330867	PRJNA1150505
set2_S57_PMA	L5	Yes	Floor	2016-06-01	JPL-SAF	103362	2016	SRR30330865	PRJNA1150505
set2_S58_PMA	L9	Yes	Floor	2016-06-01	JPL-SAF	22534	2016	SRR30330863	PRJNA1150505
set2_S59_PMA	L12	Yes	Floor	2016-06-01	JPL-SAF	66518	2016	SRR30330861	PRJNA1150505
set2_S60_PMA	L11	Yes	Floor	2016-06-01	JPL-SAF	27310	2016	SRR30330858	PRJNA1150505
set2_S61_PMA	L1	Yes	Floor	2016-06-14	JPL-SAF	25244	2016	SRR30330856	PRJNA1150505
set2_S62_PMA	L6	Yes	Floor	2016-06-14	JPL-SAF	10796	2016	SRR30330854	PRJNA1150505
set2_S63_PMA	L3	Yes	Floor	2016-06-14	JPL-SAF	20668	2016	SRR30330852	PRJNA1150505
set2_S64_PMA	L4	Yes	Floor	2016-06-14	JPL-SAF	5372	2016	SRR30330850	PRJNA1150505
set2_S65_PMA	L5	Yes	Floor	2016-06-14	JPL-SAF	No reads	2016	SRR30330847	PRJNA1150505
set2_S66_PMA	L9	Yes	Floor	2016-06-14	JPL-SAF	24582	2016	SRR30330845	PRJNA1150505
set2_S67_PMA	L13	Yes	Floor	2016-06-14	JPL-SAF	14990	2016	SRR30330843	PRJNA1150505
set2_S68_PMA	L12	Yes	Floor	2016-06-14	JPL-SAF	14430	2016	SRR30330841	PRJNA1150505
set2_S69_PMA	L11	Yes	Floor	2016-06-14	JPL-SAF	48810	2016	SRR30330839	PRJNA1150505
set2_S70_PMA	L10	Yes	Floor	2016-06-14	JPL-SAF	43570	2016	SRR30330804	PRJNA1150505
set2_S71_PMA	L1	Yes	Floor	2016-06-28	JPL-SAF	35954	2016	SRR30330802	PRJNA1150505
set2_S72_PMA	L2	Yes	Floor	2016-06-28	JPL-SAF	122448	2016	SRR30330800	PRJNA1150505
set2_S73_PMA	L6	Yes	Floor	2016-06-28	JPL-SAF	16488	2016	SRR30330798	PRJNA1150505
set2_S74_PMA	L7	Yes	Floor	2016-06-28	JPL-SAF	43138	2016	SRR30330796	PRJNA1150505
set2_S75_PMA	L8	Yes	Floor	2016-06-28	JPL-SAF	25778	2016	SRR30330793	PRJNA1150505
set2_S76_PMA	L5	Yes	Floor	2016-06-28	JPL-SAF	46874	2016	SRR30330791	PRJNA1150505
set2_S77_PMA	L9	Yes	Floor	2016-06-28	JPL-SAF	4269500	2016	SRR30330789	PRJNA1150505
set2_S78_PMA	L12	Yes	Floor	2016-06-28	JPL-SAF	20134	2016	SRR30330787	PRJNA1150505
set2_S79_PMA	L12	Yes	Floor	2016-06-28	JPL-SAF	37680	2016	SRR30330785	PRJNA1150505
set2_S80_PMA	L10	Yes	Floor	2016-06-28	JPL-SAF	29066	2016	SRR30330782	PRJNA1150505
set2_S81_PMA	L1	Yes	Floor	2016-07-12	JPL-SAF	#N/A	2016	SRR30330780	PRJNA1150505
set2_S82_PMA	L3	Yes	Floor	2016-07-12	JPL-SAF	18520	2016	SRR30330778	PRJNA1150505
set2_S83_PMA	L7	Yes	Floor	2016-07-12	JPL-SAF	40180	2016	SRR30330776	PRJNA1150505
set2_S84_PMA	L9	Yes	Floor	2016-07-12	JPL-SAF	38644	2016	SRR30330742	PRJNA1150505
set2_S85_PMA	L11	Yes	Floor	2016-07-12	JPL-SAF	20632	2016	SRR30330739	PRJNA1150505
set3_FC9	Field control	Yes	Air	2016-07-12	JPL-SAF	No reads	2016	SRR30330738	PRJNA1150505
set3_FC9_PMA	Field control	Yes	Air	2016-07-12	JPL-SAF	No reads	2016	SRR30330737	PRJNA1150505
set3_NC9	Negative control	Yes	Wipe	2016-07-12	JPL-SAF	20552	2016	SRR30330736	PRJNA1150505
set3_NC9_PMA	Negative control	Yes	Wipe	2016-07-12	JPL-SAF	5620	2016	SRR30330735	PRJNA1150505
set3_S100	L10	Yes	Floor	2016-07-26	JPL-SAF	227138	2016	SRR30330734	PRJNA1150505
set3_S101	L1	Yes	Floor	2016-08-16	JPL-SAF	367836	2016	SRR30330732	PRJNA1150505
set3_S102	L2	Yes	Floor	2016-08-16	JPL-SAF	483452	2016	SRR30330728	PRJNA1150505
set3_S103	L10	Yes	Floor	2016-08-16	JPL-SAF	84632	2016	SRR30330726	PRJNA1150505
set3_S104	L6	Yes	Floor	2016-08-16	JPL-SAF	292330	2016	SRR30330724	PRJNA1150505
set3_S105	L3	Yes	Floor	2016-08-16	JPL-SAF	229182	2016	SRR30330722	PRJNA1150505
set3_S106	L4	Yes	Floor	2016-08-16	JPL-SAF	203598	2016	SRR30330720	PRJNA1150505
set3_S107	L5	Yes	Floor	2016-08-16	JPL-SAF	3804	2016	SRR30330717	PRJNA1150505
set3_S108	L9	Yes	Floor	2016-08-16	JPL-SAF	4137680	2016	SRR30330715	PRJNA1150505
set3_S109	L12	Yes	Floor	2016-08-16	JPL-SAF	352204	2016	SRR30330713	PRJNA1150505
set3_S110	L11	Yes	Floor	2016-08-16	JPL-SAF	588664	2016	SRR30330711	PRJNA1150505
set3_S91	L1	Yes	Floor	2016-07-26	JPL-SAF	954	2016	SRR30330901	PRJNA1150505
set3_S92	L6	Yes	Floor	2016-07-26	JPL-SAF	193314	2016	SRR30330898	PRJNA1150505
set3_S93	L3	Yes	Floor	2016-07-26	JPL-SAF	708374	2016	SRR30330896	PRJNA1150505
set3_S94	L4	Yes	Floor	2016-07-26	JPL-SAF	262850	2016	SRR30330894	PRJNA1150505
set3_S95	L7	Yes	Floor	2016-07-26	JPL-SAF	83256	2016	SRR30330892	PRJNA1150505
set3_S96	L8	Yes	Floor	2016-07-26	JPL-SAF	1077094	2016	SRR30330890	PRJNA1150505
set3_S97	L12	Yes	Floor	2016-07-26	JPL-SAF	149220	2016	SRR30330887	PRJNA1150505
set3_S98	L13	Yes	Floor	2016-07-26	JPL-SAF	444672	2016	SRR30330885	PRJNA1150505
set3_S99	L11	Yes	Floor	2016-07-26	JPL-SAF	5306	2016	SRR30330883	PRJNA1150505
SM_151_S140_m	1	Yes	Floor	2018-07-14	KSC-PHSF	416096	2018	SRR29740120	PRJNA641079
SM_152_S141_m	2	Yes	Floor	2018-07-14	KSC-PHSF	166202	2018	SRR29740119	PRJNA641079
SM_153_S142_m	3	Yes	Floor	2018-07-14	KSC-PHSF	271322	2018	SRR29740116	PRJNA641079
SM_154_S143_m	4	Yes	Floor	2018-07-14	KSC-PHSF	348882	2018	SRR29740115	PRJNA641079
SM_155_S144_m	5	Yes	Floor	2018-07-14	KSC-PHSF	138592	2018	SRR29740114	PRJNA641079
SM_156_S145_m	6	Yes	Floor	2018-07-14	KSC-PHSF	74610	2018	SRR29740113	PRJNA641079
SM_157_S146_m	7	Yes	Floor	2018-07-14	KSC-PHSF	412158	2018	SRR29740112	PRJNA641079
SM_158_S147_m	8	Yes	Floor	2018-07-14	KSC-PHSF	286530	2018	SRR29740111	PRJNA641079
SM_159_S148_m	9	Yes	Floor	2018-07-14	KSC-PHSF	92750	2018	SRR29740110	PRJNA641079
SM_160_S149_m	10	Yes	Floor	2018-07-14	KSC-PHSF	1168272	2018	SRR29740109	PRJNA641079
SM_161_S150_m	Field control	Yes	Control	2018-07-14	KSC-PHSF	4156	2018	SRR29740118	PRJNA641079
SM_162_S151_m	Negative control	Yes	Control	2018-07-14	KSC-PHSF	3674	2018	SRR29740117	PRJNA641079
SM_104_S72_m	4	Yes	Floor	2018-06-12	KSC-PHSF	171626	2018	SRR12205271	PRJNA641079
SM_103_S71_m	3	Yes	Floor	2018-06-12	KSC-PHSF	406332	2018	SRR12205272	PRJNA641079
SM_102_S70_m	2	Yes	Floor	2018-06-12	KSC-PHSF	150042	2018	SRR12205273	PRJNA641079
SM_101_S69_m	1	Yes	Floor	2018-06-12	KSC-PHSF	209178	2018	SRR12205274	PRJNA641079
SM_62_S12_m	Negative control	Yes	Control	2018-09-25	JPL-SAF	187150	2018	SRR12205315	PRJNA641079
SM_61_S11_m	Field control	Yes	Control	2018-09-25	JPL-SAF	306220	2018	SRR12205316	PRJNA641079
SM_60_S10_m	16	Yes	Floor	2018-09-25	JPL-SAF	1147920	2018	SRR12205317	PRJNA641079
SM_59_S9_m	15	Yes	Floor	2018-09-25	JPL-SAF	162536	2018	SRR12205318	PRJNA641079
SM_58_S8_m	14	Yes	Floor	2018-09-25	JPL-SAF	152156	2018	SRR12205319	PRJNA641079
SM_57_S7_m	13	Yes	Floor	2018-09-25	JPL-SAF	174910	2018	SRR12205320	PRJNA641079
SM_56_S6_m	12	Yes	Floor	2018-09-25	JPL-SAF	337152	2018	SRR12205321	PRJNA641079
SM_55_S5_m	11	Yes	Floor	2018-09-25	JPL-SAF	77528	2018	SRR12205322	PRJNA641079
SM_54_S4_m	10	Yes	Floor	2018-09-25	JPL-SAF	410264	2018	SRR12205323	PRJNA641079
SM_53_S3_m	9	Yes	Floor	2018-09-25	JPL-SAF	272628	2018	SRR12205324	PRJNA641079
SM_52_S2_m	7	Yes	Floor	2018-09-25	JPL-SAF	716718	2018	SRR12205326	PRJNA641079
SM_51_S1_m	1	Yes	Floor	2018-09-25	JPL-SAF	94076	2018	SRR12205327	PRJNA641079
24_S24_L001_m	Negative control	Yes	Control	2018-04-17	JPL-SAF	33722	2018	SRR12205354	PRJNA641079
23_S23_L001_m	Field control	Yes	Control	2018-04-17	JPL-SAF	41314	2018	SRR12205355	PRJNA641079
22_S22_L001_m	10	Yes	Floor	2018-04-17	JPL-SAF	84104	2018	SRR12205356	PRJNA641079
21_S21_L001_m	9	Yes	Floor	2018-04-17	JPL-SAF	31782	2018	SRR12205357	PRJNA641079
20_S20_L001_m	8	Yes	Floor	2018-04-17	JPL-SAF	49546	2018	SRR12205359	PRJNA641079
19_S19_L001_m	7	Yes	Floor	2018-04-17	JPL-SAF	35206	2018	SRR12205360	PRJNA641079
18_S18_L001_m	6	Yes	Floor	2018-04-17	JPL-SAF	52314	2018	SRR12205361	PRJNA641079
17_S17_L001_m	5	Yes	Floor	2018-04-17	JPL-SAF	62684	2018	SRR12205362	PRJNA641079
16_S16_L001_m	4	Yes	Floor	2018-04-17	JPL-SAF	33056	2018	SRR12205363	PRJNA641079
15_S15_L001_m	3	Yes	Floor	2018-04-17	JPL-SAF	59950	2018	SRR12205364	PRJNA641079
14_S14_L001_m	2	Yes	Floor	2018-04-17	JPL-SAF	97048	2018	SRR12205371	PRJNA641079
13_S13_L001_m	1	Yes	Floor	2018-04-17	JPL-SAF	107104	2018	SRR12205382	PRJNA641079
SM_112_S80_m	Negative control	Yes	Control	2018-06-12	KSC-PHSF	176760	2018	SRR12205396	PRJNA641079
SM_111_S79_m	Field control	Yes	Control	2018-06-12	KSC-PHSF	67686	2018	SRR12205397	PRJNA641079
SM_110_S78_m	10	Yes	Floor	2018-06-12	KSC-PHSF	124102	2018	SRR12205398	PRJNA641079
SM_109_S77_m	9	Yes	Floor	2018-06-12	KSC-PHSF	145448	2018	SRR12205399	PRJNA641079
SM_108_S76_m	8	Yes	Floor	2018-06-12	KSC-PHSF	132786	2018	SRR12205400	PRJNA641079
SM_107_S75_m	7	Yes	Floor	2018-06-12	KSC-PHSF	868200	2018	SRR12205401	PRJNA641079
SM_106_S74_m	6	Yes	Floor	2018-06-12	KSC-PHSF	120706	2018	SRR12205402	PRJNA641079
SM_105_S73_m	5	Yes	Floor	2018-06-12	KSC-PHSF	135668	2018	SRR12205403	PRJNA641079

## Sheet: S4
Supplementary Table S4. Annotated functional characteristics (Clusters of Orthologous Groups) of the novel species isolated from the Phoenix spacecraft mission.
Letters	Description	Average	1P02AnB	2P2-tot-C	2P8-tot-B	3P6-tot-D	3P9-tot-E	1P01AA	1P01AC	1P02AA	1P02AB	1P04PC	1P06AB	1P06PA	1P06PB	1P06PA-2	1P07AA	1P07AB	1P08PE	1P09AA	1P10AE	1P10PA	1P10PC	2P05AA	2P05AB	2P05AC	2P05AE	2P06AA	2P06AB	2P06AC	3P02AD	3P08AB	3P09AA	1P03AnA	1P03AnB	1P06AnD	1P10AnD	1P10UB	1P10UE	1P10UG	2P08AB	2P08AC	1P01SD	1P02SD	1P03SA	1P07SE	1P10SD	2P01SA	3P01SB
B	Chromatin structure and dynamics	1.66667												1					2				2
Z	Cytoskeleton	1.83333		3	3	1	1				1												2	3	3	1	2	3		1	1	1	1								1	3		1	2	1	2
W	Extracellular structures	1.725	1	4	2	2	2		1	1		3	1	2				1	2		1	3	2	2	2	2	2	2	1	2	2	2	2	1	1			1	1	1	2	2				1	1
A	RNA processing and modification	1	1						1	1		1	1					1			1	1	1						1					1	1		1	1	1	1				1				1
X	Mobilome: prophages, transposons	37.6792	49	41	41	51	46	10	22	2	56	37	3	32	40	39	32	21	62	10	56	33	83	41	41	46	39	41	10	39	39	46	51	49	50	48	5	34	35	51	50	41	29	55	35	38	28	38	54
U	Intracellular trafficking, secretion, and vesicular transport	48.6792	51	81	75	87	68	27	27	20	35	35	23	88	28	28	33	27	74	27	25	34	71	75	75	68	74	75	21	73	73	68	87	51	51	37	18	25	25	51	68	75	26	25	36	40	28	29	24
Q	Secondary metabolites biosynthesis, transport and catabolism	53.7736	56	41	41	43	43	68	33	41	61	45	26	63	103	103	50	33	50	68	49	45	89	41	41	43	41	41	26	41	41	43	43	56	56	63	29	65	63	56	43	41	68	76	100	79	102	56	51
D	Cell cycle control, cell division, chromosome partitioning	56.3019	61	46	46	40	39	67	41	31	69	45	37	44	96	97	75	41	57	67	43	45	70	46	46	40	44	46	33	44	44	39	41	61	60	89	39	46	47	60	39	46	79	93	80	99	89	79	75
N	Cell motility	48.0377	68	52	54	57	57	43	32	7	56	40	15	56	43	44	50	32	48	43	11	40	127	52	52	57	52	52	33	52	52	57	57	68	68	50	43	5	5	68	57	52	51	48	50	51	54	54	49
V	Defense mechanisms	73.5094	78	58	55	56	55	82	91	63	95	66	58	59	107	109	95	92	72	83	55	66	99	55	55	55	52	53	63	51	51	55	56	79	79	103	66	49	50	79	55	53	104	97	124	137	107	100	95
F	Nucleotide transport and metabolism	86.3019	88	60	61	62	61	107	87	83	118	94	80	60	128	128	100	87	58	106	103	94	87	60	60	61	60	60	90	60	60	61	62	88	88	127	88	92	92	88	61	60	117	125	126	108	120	105	112
L	Replication, recombination and repair	136.17	139	138	139	130	125	120	137	113	132	145	122	131	158	158	135	137	174	120	123	136	154	139	138	125	138	138	113	138	135	125	130	139	140	173	104	136	135	140	125	137	142	140	142	138	143	157	132
O	Posttranslational modification, protein turnover, chaperones	130.358	141	140	140	139	131	114	126	90	122	109	96	141	144	143	121	126	138	114	102	107	178	140	139	131	139	139	108	138	137	131	139	141	141	134	101	111	110	141	131	140	117	137	130	159	165	134	112
S	Function unknown	160.245	143	183	184	172	168	168	100	78	181	121	82	155	229	226	167	100	165	168	107	116	175	183	184	168	184	183	102	183	183	168	172	143	143	183	96	112	110	143	168	183	201	192	184	178	215	183	178
I	Lipid transport and metabolism	161.453	170	130	131	148	146	194	97	138	158	178	107	216	256	257	168	97	172	194	153	176	292	129	129	145	129	129	118	129	129	146	147	170	170	179	129	173	174	170	145	131	192	204	147	147	238	164	190
R	General function prediction only	183.434	176	153	153	153	151	222	170	113	236	168	129	167	263	265	201	170	172	222	166	160	244	151	153	151	151	154	133	152	152	151	153	176	176	248	171	159	152	176	151	153	225	267	270	304	258	212	212
G	Carbohydrate transport and metabolism	225.755	186	84	84	87	85	290	339	218	388	236	264	104	314	316	269	339	202	290	321	236	237	84	84	85	84	84	335	84	84	85	87	186	186	253	359	345	349	186	85	84	170	325	419	871	294	284	161
H	Coenzyme transport and metabolism	164.849	197	131	130	132	130	173	169	133	191	163	147	151	220	219	163	169	161	173	193	161	199	130	130	131	130	130	154	130	130	130	131	197	197	159	179	191	186	197	130	131	186	171	220	226	218	189	188
C	Energy production and conversion	171.642	208	146	146	150	149	174	160	117	172	174	99	166	233	231	192	161	186	174	149	166	364	146	146	149	145	145	115	144	144	149	150	208	208	197	133	136	133	208	149	147	173	203	171	185	258	278	167
P	Inorganic ion transport and metabolism	171	220	152	150	150	148	183	149	88	209	146	103	170	236	235	196	149	169	183	148	143	251	151	151	148	152	152	119	153	151	148	151	220	220	166	112	152	146	220	149	153	198	173	225	331	198	223	193
M	Cell wall/membrane/envelope biogenesis	183.472	243	177	177	184	183	181	163	116	165	134	130	213	226	227	161	163	199	181	143	132	340	177	176	184	176	176	132	176	176	182	184	243	243	174	164	149	149	243	183	176	163	192	246	249	213	190	164
T	Signal transduction mechanisms	176.075	253	138	138	145	141	147	144	79	187	116	106	154	223	222	156	144	172	147	130	117	395	139	142	142	140	141	114	140	140	141	148	253	253	224	117	110	109	253	143	138	261	201	311	494	258	229	224
J	Translation, ribosomal structure and biogenesis	227.019	260	208	208	207	205	273	197	176	273	210	185	199	279	278	258	197	201	273	180	205	255	208	208	206	208	208	183	208	208	205	207	260	260	291	196	183	181	260	205	209	290	269	291	263	287	256	272
K	Transcription	231.17	282	148	149	160	153	256	193	166	293	235	186	132	360	359	277	193	176	256	264	228	248	148	149	154	147	149	231	147	146	153	160	281	282	298	273	246	244	281	154	148	344	293	406	560	299	292	281
E	Amino acid transport and metabolism	258.377	371	173	173	184	183	303	229	236	298	246	222	182	442	443	296	229	185	302	238	246	303	173	173	182	174	173	269	173	173	183	185	371	371	312	232	297	296	371	182	173	356	363	300	261	403	351	288
[truncated: 6 more columns]

## Sheet: S5
Supplementary Table S5. Antimicrobial resistance genes and markers from the 53 novel strains isolated from the Phoenix spacecraft mission.
Strain	Species name	Start	Stop	Cut_Off	Best_Hit_Bitscore	Best_Hit_ARO	Best_Identities	Drug Class	Resistance Mechanism	AMR Gene Family	Antibiotic
2P2-tot-C	Brevundimonas phoenicis	500883	504152	Strict	940.258	adeF	49.21	fluoroquinolone antibiotic; tetracycline antibiotic	antibiotic efflux	resistance-nodulation-cell division (RND) antibiotic efflux pump	tetracycline
2P2-tot-C	Brevundimonas phoenicis	2991102	2991440	Strict	84.3445	qacG	42.31	disinfecting agents and antiseptics	antibiotic efflux	small multidrug resistance (SMR) antibiotic efflux pump	benzalkonium chloride
2P8-tot-B	Brevundimonas phoenicis	826873	830142	Strict	940.258	adeF	49.21	fluoroquinolone antibiotic; tetracycline antibiotic	antibiotic efflux	resistance-nodulation-cell division (RND) antibiotic efflux pump	tetracycline
2P8-tot-B	Brevundimonas phoenicis	1649418	1649756	Strict	84.3445	qacG	42.31	disinfecting agents and antiseptics	antibiotic efflux	small multidrug resistance (SMR) antibiotic efflux pump	benzalkonium chloride
3P6-tot-D	Brevundimonas phoenicis	1065283	1065621	Strict	84.3445	qacG	42.31	disinfecting agents and antiseptics	antibiotic efflux	small multidrug resistance (SMR) antibiotic efflux pump	benzalkonium chloride
3P6-tot-D	Brevundimonas phoenicis	1954432	1957701	Strict	939.873	adeF	49.21	fluoroquinolone antibiotic; tetracycline antibiotic	antibiotic efflux	resistance-nodulation-cell division (RND) antibiotic efflux pump	tetracycline
3P9-tot-E	Brevundimonas phoenicis	1890456	1890794	Strict	84.3445	qacG	42.31	disinfecting agents and antiseptics	antibiotic efflux	small multidrug resistance (SMR) antibiotic efflux pump	benzalkonium chloride
3P9-tot-E	Brevundimonas phoenicis	2690815	2694084	Strict	939.873	adeF	49.21	fluoroquinolone antibiotic; tetracycline antibiotic	antibiotic efflux	resistance-nodulation-cell division (RND) antibiotic efflux pump	tetracycline
1P01AA	Shouchella phoenicis	689532	689951	Strict	182.956	FosBx1	60.87	phosphonic acid antibiotic	antibiotic inactivation	fosfomycin thiol transferase	fosfomycin
1P01AA	Shouchella phoenicis	1063132	1064244	Strict	239.195	vanT gene in vanG cluster	38.73	glycopeptide antibiotic	antibiotic target alteration	glycopeptide resistance gene cluster; vanT	vancomycin
1P01AA	Shouchella phoenicis	2739568	2740680	Strict	251.906	vanG	37.54	glycopeptide antibiotic	antibiotic target alteration	glycopeptide resistance gene cluster; Van ligase	vancomycin
1P01AA	Shouchella phoenicis	3015428	3016195	Strict	99.3673	vanY gene in vanM cluster	37.42	glycopeptide antibiotic	antibiotic target alteration	vanY; glycopeptide resistance gene cluster	vancomycin; teicoplanin
1P01AC	Georgenia phoenicis	1445493	1446092	Strict	60.4622	vanY gene in vanB cluster	27.1	glycopeptide antibiotic	antibiotic target alteration	vanY; glycopeptide resistance gene cluster	vancomycin
1P01AC	Georgenia phoenicis	1685226	1685834	Strict	52.373	vanY gene in vanB cluster	27.59	glycopeptide antibiotic	antibiotic target alteration	vanY; glycopeptide resistance gene cluster	vancomycin
1P01AC	Georgenia phoenicis	2721718	2722314	Strict	51.6026	vanY gene in vanB cluster	29.17	glycopeptide antibiotic	antibiotic target alteration	vanY; glycopeptide resistance gene cluster	vancomycin
1P01AC	Georgenia phoenicis	3365284	3367023	Strict	66.2402	vanW gene in vanI cluster	30	glycopeptide antibiotic	antibiotic target alteration	vanW; glycopeptide resistance gene cluster	vancomycin; teicoplanin
1P01AC	Georgenia phoenicis	3546492	3547088	Strict	52.373	vanY gene in vanB cluster	28.79	glycopeptide antibiotic	antibiotic target alteration	vanY; glycopeptide resistance gene cluster	vancomycin
1P02AA	Agrococcus phoenicis	7542	8432	Strict	97.4413	vanY gene in vanG cluster	32.82	glycopeptide antibiotic	antibiotic target alteration	vanY; glycopeptide resistance gene cluster	vancomycin
1P02AB	Alkalihalobacillus phoenicis	795235	796083	Strict	102.834	vanY gene in vanM cluster	41.78	glycopeptide antibiotic	antibiotic target alteration	vanY; glycopeptide resistance gene cluster	vancomycin; teicoplanin
1P02AB	Alkalihalobacillus phoenicis	1490016	1490954	Strict	139.043	vanW gene in vanI cluster	37.87	glycopeptide antibiotic	antibiotic target alteration	vanW; glycopeptide resistance gene cluster	vancomycin; teicoplanin
1P02AB	Alkalihalobacillus phoenicis	1870572	1871486	Strict	147.132	vanW gene in vanI cluster	36.8	glycopeptide antibiotic	antibiotic target alteration	vanW; glycopeptide resistance gene cluster	vancomycin; teicoplanin
1P02AB	Alkalihalobacillus phoenicis	2316939	2318051	Strict	255.758	vanG	39.39	glycopeptide antibiotic	antibiotic target alteration	glycopeptide resistance gene cluster; Van ligase	vancomycin
1P02AB	Alkalihalobacillus phoenicis	3652083	3653276	Strict	206.068	vanT gene in vanG cluster	35.18	glycopeptide antibiotic	antibiotic target alteration	glycopeptide resistance gene cluster; vanT	vancomycin
1P04PC	Arthrobacter phoenicis	2591739	2592308	Strict	90.5077	vanY gene in vanB cluster	32.29	glycopeptide antibiotic	antibiotic target alteration	vanY; glycopeptide resistance gene cluster	vancomycin
1P06AB	Microbacterium phoenicis	19063	20187	Strict	175.252	vanT gene in vanG cluster	32.05	glycopeptide antibiotic	antibiotic target alteration	glycopeptide resistance gene cluster; vanT	vancomycin
1P06AB	Microbacterium phoenicis	697723	698589	Strict	85.5001	vanY gene in vanA cluster	33.11	glycopeptide antibiotic	antibiotic target alteration	vanY; glycopeptide resistance gene cluster	vancomycin; teicoplanin
1P06PA	Sphingomonas canaveralia	127757	130942	Strict	800.431	adeF	44.03	fluoroquinolone antibiotic; tetracycline antibiotic	antibiotic efflux	resistance-nodulation-cell division (RND) antibiotic efflux pump	tetracycline
1P06PB	Peribacillus phoenicis	129287	130444	Strict	209.92	vanT gene in vanG cluster	34.77	glycopeptide antibiotic	antibiotic target alteration	glycopeptide resistance gene cluster; vanT	vancomycin
1P06PB	Peribacillus phoenicis	412900	413391	Strict	300.827	dfrG	88.82	diaminopyrimidine antibiotic	antibiotic target replacement	trimethoprim resistant dihydrofolate reductase dfr	trimethoprim
1P06PB	Peribacillus phoenicis	456408	457319	Strict	123.635	vanW gene in vanI cluster	38.6	glycopeptide antibiotic	antibiotic target alteration	vanW; glycopeptide resistance gene cluster	vancomycin; teicoplanin
1P06PB	Peribacillus phoenicis	471355	472302	Strict	397.127	BcIII	63.46	cephalosporin; penem	antibiotic inactivation	class A Bacillus cereus Bc beta-lactamase
1P06PB	Peribacillus phoenicis	486656	487078	Strict	182.185	FosBx1	60.58	phosphonic acid antibiotic	antibiotic inactivation	fosfomycin thiol transferase	fosfomycin
1P06PB	Peribacillus phoenicis	500042	500134	Strict	60.8474	vanY gene in vanF cluster	96.67	glycopeptide antibiotic	antibiotic target alteration	vanY; glycopeptide resistance gene cluster	vancomycin
1P06PB	Peribacillus phoenicis	1669461	1669808	Strict	79.7221	qacG	47	disinfecting agents and antiseptics	antibiotic efflux	small multidrug resistance (SMR) antibiotic efflux pump	benzalkonium chloride
1P06PB	Peribacillus phoenicis	1669834	1670163	Strict	87.0409	qacJ	45.12	disinfecting agents and antiseptics	antibiotic efflux	small multidrug resistance (SMR) antibiotic efflux pump	benzalkonium chloride
1P06PB	Peribacillus phoenicis	4034046	4035500	Strict	806.594	msr(G)	80.46	macrolide antibiotic; streptogramin antibiotic	antibiotic target protection	msr-type ABC-F protein	erythromycin; azithromycin
1P06PB	Peribacillus phoenicis	4790838	4791668	Strict	105.531	vanY gene in vanB cluster	31.58	glycopeptide antibiotic	antibiotic target alteration	vanY; glycopeptide resistance gene cluster	vancomycin
1P06PA-2	Peribacillus phoenicis	118986	120143	Strict	209.92	vanT gene in vanG cluster	34.77	glycopeptide antibiotic	antibiotic target alteration	glycopeptide resistance gene cluster; vanT	vancomycin
1P06PA-2	Peribacillus phoenicis	457032	457862	Strict	105.531	vanY gene in vanB cluster	31.58	glycopeptide antibiotic	antibiotic target alteration	vanY; glycopeptide resistance gene cluster	vancomycin
1P06PA-2	Peribacillus phoenicis	1213199	1214653	Strict	806.594	msr(G)	80.46	macrolide antibiotic; streptogramin antibiotic	antibiotic target protection	msr-type ABC-F protein	erythromycin; azithromycin
1P06PA-2	Peribacillus phoenicis	3578533	3578862	Strict	87.0409	qacJ	45.12	disinfecting agents and antiseptics	antibiotic efflux	small multidrug resistance (SMR) antibiotic efflux pump	benzalkonium chloride
1P06PA-2	Peribacillus phoenicis	3578888	3579235	Strict	79.7221	qacG	47	disinfecting agents and antiseptics	antibiotic efflux	small multidrug resistance (SMR) antibiotic efflux pump	benzalkonium chloride
1P06PA-2	Peribacillus phoenicis	4748566	4748658	Strict	60.8474	vanY gene in vanF cluster	96.67	glycopeptide antibiotic	antibiotic target alteration	vanY; glycopeptide resistance gene cluster	vancomycin
1P06PA-2	Peribacillus phoenicis	4761622	4762044	Strict	182.185	FosBx1	60.58	phosphonic acid antibiotic	antibiotic inactivation	fosfomycin thiol transferase	fosfomycin
1P06PA-2	Peribacillus phoenicis	4776397	4777344	Strict	397.127	BcIII	63.46	cephalosporin; penem	antibiotic inactivation	class A Bacillus cereus Bc beta-lactamase
1P06PA-2	Peribacillus phoenicis	4791380	4792291	Strict	123.635	vanW gene in vanI cluster	38.6	glycopeptide antibiotic	antibiotic target alteration	vanW; glycopeptide resistance gene cluster	vancomycin; teicoplanin
1P06PA-2	Peribacillus phoenicis	4835307	4835798	Strict	300.827	dfrG	88.82	diaminopyrimidine antibiotic	antibiotic target replacement	trimethoprim resistant dihydrofolate reductase dfr	trimethoprim
1P07AA	Oceanobacillus phoenicis	122465	123481	Strict	104.375	vanY gene in vanA cluster	37.84	glycopeptide antibiotic	antibiotic target alteration	vanY; glycopeptide resistance gene cluster	vancomycin; teicoplanin
1P07AA	Oceanobacillus phoenicis	1029763	1030941	Strict	212.231	vanT gene in vanG cluster	34.15	glycopeptide antibiotic	antibiotic target alteration	glycopeptide resistance gene cluster; vanT	vancomycin
1P07AA	Oceanobacillus phoenicis	1127967	1129103	Strict	212.231	vanT gene in vanG cluster	34.41	glycopeptide antibiotic	antibiotic target alteration	glycopeptide resistance gene cluster; vanT	vancomycin
1P07AA	Oceanobacillus phoenicis	3138256	3139152	Strict	124.79	vanW gene in vanI cluster	37.09	glycopeptide antibiotic	antibiotic target alteration	vanW; glycopeptide resistance gene cluster	vancomycin; teicoplanin
1P07AA	Oceanobacillus phoenicis	3674021	3674443	Strict	193.741	FosBx1	62.77	phosphonic acid antibiotic	antibiotic inactivation	fosfomycin thiol transferase	fosfomycin
1P07AB	Georgenia phoenicis	128824	130563	Strict	66.2402	vanW gene in vanI cluster	30	glycopeptide antibiotic	antibiotic target alteration	vanW; glycopeptide resistance gene cluster	vancomycin; teicoplanin
1P07AB	Georgenia phoenicis	1693130	1693726	Strict	51.6026	vanY gene in vanB cluster	29.17	glycopeptide antibiotic	antibiotic target alteration	vanY; glycopeptide resistance gene cluster	vancomycin
1P07AB	Georgenia phoenicis	1808558	1809166	Strict	52.373	vanY gene in vanB cluster	27.59	glycopeptide antibiotic	antibiotic target alteration	vanY; glycopeptide resistance gene cluster	vancomycin
1P07AB	Georgenia phoenicis	2048300	2048899	Strict	60.4622	vanY gene in vanB cluster	27.1	glycopeptide antibiotic	antibiotic target alteration	vanY; glycopeptide resistance gene cluster	vancomycin
1P07AB	Georgenia phoenicis	3680535	3681131	Strict	52.373	vanY gene in vanB cluster	28.79	glycopeptide antibiotic	antibiotic target alteration	vanY; glycopeptide resistance gene cluster	vancomycin
1P08PE	Sphingomonas phoenicis	36075	36776	Strict	56.225	vanY gene in vanF cluster	23.27	glycopeptide antibiotic	antibiotic target alteration	vanY; glycopeptide resistance gene cluster	vancomycin
1P08PE	Sphingomonas phoenicis	1871130	1874333	Strict	763.837	adeF	42.66	fluoroquinolone antibiotic; tetracycline antibiotic	antibiotic efflux	resistance-nodulation-cell division (RND) antibiotic efflux pump	tetracycline
1P08PE	Sphingomonas phoenicis	2911359	2914532	Strict	971.074	adeF	50.29	fluoroquinolone antibiotic; tetracycline antibiotic	antibiotic efflux	resistance-nodulation-cell division (RND) antibiotic efflux pump	tetracycline
1P09AA	Shouchella phoenicis	689425	689844	Strict	182.956	FosBx1	60.87	phosphonic acid antibiotic	antibiotic inactivation	fosfomycin thiol transferase	fosfomycin
1P09AA	Shouchella phoenicis	1063024	1064136	Strict	239.195	vanT gene in vanG cluster	38.73	glycopeptide antibiotic	antibiotic target alteration	glycopeptide resistance gene cluster; vanT	vancomycin
1P09AA	Shouchella phoenicis	2739287	2740399	Strict	251.906	vanG	37.54	glycopeptide antibiotic	antibiotic target alteration	glycopeptide resistance gene cluster; Van ligase	vancomycin
1P09AA	Shouchella phoenicis	3015147	3015914	Strict	99.3673	vanY gene in vanM cluster	37.42	glycopeptide antibiotic	antibiotic target alteration	vanY; glycopeptide resistance gene cluster	vancomycin; teicoplanin
1P10AE	Microbacterium canaveralium	310651	311766	Strict	75.8702	vanY gene in vanG cluster	34.23	glycopeptide antibiotic	antibiotic target alteration	vanY; glycopeptide resistance gene cluster	vancomycin
1P10AE	Microbacterium canaveralium	1383747	1384346	Strict	51.2174	vanY gene in vanG cluster	30.65	glycopeptide antibiotic	antibiotic target alteration	vanY; glycopeptide resistance gene cluster	vancomycin
1P10PA	Arthrobacter phoenicis	640662	641231	Strict	90.5077	vanY gene in vanB cluster	32.29	glycopeptide antibiotic	antibiotic target alteration	vanY; glycopeptide resistance gene cluster	vancomycin
1P10PC	Noviherbaspirillum phoenicis	47207	50401	Strict	1392.48	adeF	68.15	fluoroquinolone antibiotic; tetracycline antibiotic	antibiotic efflux	resistance-nodulation-cell division (RND) antibiotic efflux pump	tetracycline
1P10PC	Noviherbaspirillum phoenicis	2150122	2153274	Strict	795.808	adeF	43.78	fluoroquinolone antibiotic; tetracycline antibiotic	antibiotic efflux	resistance-nodulation-cell division (RND) antibiotic efflux pump	tetracycline
2P05AA	Brevundimonas phoenicis	143808	144146	Strict	84.3445	qacG	42.31	disinfecting agents and antiseptics	antibiotic efflux	small multidrug resistance (SMR) antibiotic efflux pump	benzalkonium chloride
2P05AA	Brevundimonas phoenicis	963419	966688	Strict	940.258	adeF	49.21	fluoroquinolone antibiotic; tetracycline antibiotic	antibiotic efflux	resistance-nodulation-cell division (RND) antibiotic efflux pump	tetracycline
2P05AB	Brevundimonas phoenicis	1616927	1617265	Strict	84.3445	qacG	42.31	disinfecting agents and antiseptics	antibiotic efflux	small multidrug resistance (SMR) antibiotic efflux pump	benzalkonium chloride
2P05AB	Brevundimonas phoenicis	2436537	2439806	Strict	940.258	adeF	49.21	fluoroquinolone antibiotic; tetracycline antibiotic	antibiotic efflux	resistance-nodulation-cell division (RND) antibiotic efflux pump	tetracycline
2P05AC	Brevundimonas phoenicis	2216312	2219581	Strict	939.873	adeF	49.21	fluoroquinolone antibiotic; tetracycline antibiotic	antibiotic efflux	resistance-nodulation-cell division (RND) antibiotic efflux pump	tetracycline
2P05AC	Brevundimonas phoenicis	3019601	3019939	Strict	84.3445	qacG	42.31	disinfecting agents and antiseptics	antibiotic efflux	small multidrug resistance (SMR) antibiotic efflux pump	benzalkonium chloride
2P05AE	Brevundimonas phoenicis	2474278	2474616	Strict	84.3445	qacG	42.31	disinfecting agents and antiseptics	antibiotic efflux	small multidrug resistance (SMR) antibiotic efflux pump	benzalkonium chloride
2P05AE	Brevundimonas phoenicis	3293889	3297158	Strict	940.258	adeF	49.21	fluoroquinolone antibiotic; tetracycline antibiotic	antibiotic efflux	resistance-nodulation-cell division (RND) antibiotic efflux pump	tetracycline
2P06AA	Brevundimonas phoenicis	2474276	2474614	Strict	84.3445	qacG	42.31	disinfecting agents and antiseptics	antibiotic efflux	small multidrug resistance (SMR) antibiotic efflux pump	benzalkonium chloride
2P06AA	Brevundimonas phoenicis	3293868	3297137	Strict	940.258	adeF	49.21	fluoroquinolone antibiotic; tetracycline antibiotic	antibiotic efflux	resistance-nodulation-cell division (RND) antibiotic efflux pump	tetracycline
2P06AB	Microbacterium pratiae	845157	846152	Strict	88.1965	vanY gene in vanA cluster	31.58	glycopeptide antibiotic	antibiotic target alteration	vanY; glycopeptide resistance gene cluster	vancomycin; teicoplanin
2P06AC	Brevundimonas phoenicis	871364	874633	Strict	940.258	adeF	49.21	fluoroquinolone antibiotic; tetracycline antibiotic	antibiotic efflux	resistance-nodulation-cell division (RND) antibiotic efflux pump	tetracycline
2P06AC	Brevundimonas phoenicis	1693696	1694034	Strict	84.3445	qacG	42.31	disinfecting agents and antiseptics	antibiotic efflux	small multidrug resistance (SMR) antibiotic efflux pump	benzalkonium chloride
3P02AD	Brevundimonas phoenicis	669399	672668	Strict	940.258	adeF	49.21	fluoroquinolone antibiotic; tetracycline antibiotic	antibiotic efflux	resistance-nodulation-cell division (RND) antibiotic efflux pump	tetracycline
3P02AD	Brevundimonas phoenicis	3159620	3159958	Strict	84.3445	qacG	42.31	disinfecting agents and antiseptics	antibiotic efflux	small multidrug resistance (SMR) antibiotic efflux pump	benzalkonium chloride
3P08AB	Brevundimonas phoenicis	869869	870207	Strict	84.3445	qacG	42.31	disinfecting agents and antiseptics	antibiotic efflux	small multidrug resistance (SMR) antibiotic efflux pump	benzalkonium chloride
3P08AB	Brevundimonas phoenicis	1670229	1673498	Strict	939.873	adeF	49.21	fluoroquinolone antibiotic; tetracycline antibiotic	antibiotic efflux	resistance-nodulation-cell division (RND) antibiotic efflux pump	tetracycline
3P09AA	Brevundimonas phoenicis	1828673	1829011	Strict	84.3445	qacG	42.31	disinfecting agents and antiseptics	antibiotic efflux	small multidrug resistance (SMR) antibiotic efflux pump	benzalkonium chloride
3P09AA	Brevundimonas phoenicis	2717821	2721090	Strict	939.873	adeF	49.21	fluoroquinolone antibiotic; tetracycline antibiotic	antibiotic efflux	resistance-nodulation-cell division (RND) antibiotic efflux pump	tetracycline
1P02AnB	Pseudomonas phoenicis	468562	469551	Strict	213.386	vanH gene in vanO cluster	38.56	glycopeptide antibiotic	antibiotic target alteration	vanH; glycopeptide resistance gene cluster	vancomycin
1P02AnB	Pseudomonas phoenicis	4219433	4222537	Strict	756.518	adeF	43.71	fluoroquinolone antibiotic; tetracycline antibiotic	antibiotic efflux	resistance-nodulation-cell division (RND) antibiotic efflux pump	tetracycline
1P02AnB	Pseudomonas phoenicis	4241956	4245138	Strict	1365.9	adeF	67.01	fluoroquinolone antibiotic; tetracycline antibiotic	antibiotic efflux	resistance-nodulation-cell division (RND) antibiotic efflux pump	tetracycline
1P03AnA	Pseudomonas phoenicis	2255314	2256303	Strict	213.386	vanH gene in vanO cluster	38.56	glycopeptide antibiotic	antibiotic target alteration	vanH; glycopeptide resistance gene cluster	vancomycin
1P03AnA	Pseudomonas phoenicis	3360776	3363958	Strict	1365.9	adeF	67.01	fluoroquinolone antibiotic; tetracycline antibiotic	antibiotic efflux	resistance-nodulation-cell division (RND) antibiotic efflux pump	tetracycline
1P03AnA	Pseudomonas phoenicis	3383377	3386481	Strict	756.518	adeF	43.71	fluoroquinolone antibiotic; tetracycline antibiotic	antibiotic efflux	resistance-nodulation-cell division (RND) antibiotic efflux pump	tetracycline
1P03AnB	Pseudomonas phoenicis	1356992	1357981	Strict	213.386	vanH gene in vanO cluster	38.56	glycopeptide antibiotic	antibiotic target alteration	vanH; glycopeptide resistance gene cluster	vancomycin
1P03AnB	Pseudomonas phoenicis	2462455	2465637	Strict	1365.9	adeF	67.01	fluoroquinolone antibiotic; tetracycline antibiotic	antibiotic efflux	resistance-nodulation-cell division (RND) antibiotic efflux pump	tetracycline
1P03AnB	Pseudomonas phoenicis	2485056	2488160	Strict	756.518	adeF	43.71	fluoroquinolone antibiotic; tetracycline antibiotic	antibiotic efflux	resistance-nodulation-cell division (RND) antibiotic efflux pump	tetracycline
1P06AnD	Bacillus kalamii	897050	898201	Strict	198.364	vanT gene in vanG cluster	34.24	glycopeptide antibiotic	antibiotic target alteration	glycopeptide resistance gene cluster; vanT	vancomycin
1P06AnD	Bacillus kalamii	1198482	1200422	Strict	311.612	tet(36)	32.35	tetracycline antibiotic	antibiotic target protection	tetracycline-resistant ribosomal protection protein	tetracycline; doxycycline; minocycline; chlortetracycline; demeclocycline; oxytetracycline
1P06AnD	Bacillus kalamii	1472354	1473154	Strict	112.079	vanY gene in vanG cluster	34.67	glycopeptide antibiotic	antibiotic target alteration	vanY; glycopeptide resistance gene cluster	vancomycin
1P06AnD	Bacillus kalamii	2056248	2058221	Strict	548.125	tet(36)	45.57	tetracycline antibiotic	antibiotic target protection	tetracycline-resistant ribosomal protection protein	tetracycline; doxycycline; minocycline; chlortetracycline; demeclocycline; oxytetracycline
1P06AnD	Bacillus kalamii	2064593	2064922	Strict	90.8929	qacJ	47.56	disinfecting agents and antiseptics	antibiotic efflux	small multidrug resistance (SMR) antibiotic efflux pump	benzalkonium chloride
1P06AnD	Bacillus kalamii	2064950	2065303	Strict	81.2629	qacG	45	disinfecting agents and antiseptics	antibiotic efflux	small multidrug resistance (SMR) antibiotic efflux pump	benzalkonium chloride
1P06AnD	Bacillus kalamii	2692638	2693924	Strict	99.3673	vanW gene in vanI cluster	33.75	glycopeptide antibiotic	antibiotic target alteration	vanW; glycopeptide resistance gene cluster	vancomycin; teicoplanin
1P06AnD	Bacillus kalamii	2694302	2695561	Strict	123.635	vanW gene in vanI cluster	30.62	glycopeptide antibiotic	antibiotic target alteration	vanW; glycopeptide resistance gene cluster	vancomycin; teicoplanin
1P06AnD	Bacillus kalamii	2756584	2757348	Strict	103.99	vanY gene in vanA cluster	32.56	glycopeptide antibiotic	antibiotic target alteration	vanY; glycopeptide resistance gene cluster	vancomycin; teicoplanin
1P06AnD	Bacillus kalamii	3182027	3182797	Strict	112.464	vanY gene in vanB cluster	31.5	glycopeptide antibiotic	antibiotic target alteration	vanY; glycopeptide resistance gene cluster	vancomycin
1P10UB	Microbacterium jepli	192333	193241	Strict	86.2705	vanY gene in vanA cluster	36	glycopeptide antibiotic	antibiotic target alteration	vanY; glycopeptide resistance gene cluster	vancomycin; teicoplanin
1P10UB	Microbacterium jepli	987444	988043	Strict	59.6918	vanY gene in vanB cluster	30.67	glycopeptide antibiotic	antibiotic target alteration	vanY; glycopeptide resistance gene cluster	vancomycin
1P10UE	Microbacterium jepli	239130	239729	Strict	59.6918	vanY gene in vanB cluster	30.67	glycopeptide antibiotic	antibiotic target alteration	vanY; glycopeptide resistance gene cluster	vancomycin
1P10UE	Microbacterium jepli	2578361	2579269	Strict	86.2705	vanY gene in vanA cluster	36	glycopeptide antibiotic	antibiotic target alteration	vanY; glycopeptide resistance gene cluster	vancomycin; teicoplanin
1P10UG	Pseudomonas phoenicis	1930180	1931169	Strict	213.386	vanH gene in vanO cluster	38.56	glycopeptide antibiotic	antibiotic target alteration	vanH; glycopeptide resistance gene cluster	vancomycin
1P10UG	Pseudomonas phoenicis	3035642	3038824	Strict	1365.9	adeF	67.01	fluoroquinolone antibiotic; tetracycline antibiotic	antibiotic efflux	resistance-nodulation-cell division (RND) antibiotic efflux pump	tetracycline
1P10UG	Pseudomonas phoenicis	3058243	3061347	Strict	756.518	adeF	43.71	fluoroquinolone antibiotic; tetracycline antibiotic	antibiotic efflux	resistance-nodulation-cell division (RND) antibiotic efflux pump	tetracycline
2P08AB	Brevundimonas phoenicis	1385735	1389004	Strict	939.873	adeF	49.21	fluoroquinolone antibiotic; tetracycline antibiotic	antibiotic efflux	resistance-nodulation-cell division (RND) antibiotic efflux pump	tetracycline
2P08AB	Brevundimonas phoenicis	2189025	2189363	Strict	84.3445	qacG	42.31	disinfecting agents and antiseptics	antibiotic efflux	small multidrug resistance (SMR) antibiotic efflux pump	benzalkonium chloride
2P08AC	Brevundimonas phoenicis	386364	389633	Strict	940.258	adeF	49.21	fluoroquinolone antibiotic; tetracycline antibiotic	antibiotic efflux	resistance-nodulation-cell division (RND) antibiotic efflux pump	tetracycline
2P08AC	Brevundimonas phoenicis	1208906	1209244	Strict	84.3445	qacG	42.31	disinfecting agents and antiseptics	antibiotic efflux	small multidrug resistance (SMR) antibiotic efflux pump	benzalkonium chloride
1P01SD	Lysinibacillus phoenicis	1015123	1015494	Strict	75.485	qacG	47.47	disinfecting agents and antiseptics	antibiotic efflux	small multidrug resistance (SMR) antibiotic efflux pump	benzalkonium chloride
1P01SD	Lysinibacillus phoenicis	1015508	1015831	Strict	88.9669	qacJ	45.78	disinfecting agents and antiseptics	antibiotic efflux	small multidrug resistance (SMR) antibiotic efflux pump	benzalkonium chloride
1P01SD	Lysinibacillus phoenicis	1274600	1275580	Strict	132.88	vanW gene in vanI cluster	39.88	glycopeptide antibiotic	antibiotic target alteration	vanW; glycopeptide resistance gene cluster	vancomycin; teicoplanin
1P01SD	Lysinibacillus phoenicis	1418070	1419119	Strict	624.009	clbA	87.54	lincosamide antibiotic; streptogramin antibiotic; streptogramin A antibiotic; oxazolidinone antibiotic; phenicol antibiotic; pleuromutilin antibiotic	antibiotic target alteration	Cfr 23S ribosomal RNA methyltransferase	lincomycin; clindamycin; azidamfenicol; chloramphenicol; thiamphenicol; virginiamycin M1; tiamulin; madumycin II; griseoviridin; dalfopristin
1P01SD	Lysinibacillus phoenicis	3075159	3076607	Strict	725.317	msr(G)	72.14	macrolide antibiotic; streptogramin antibiotic	antibiotic target protection	msr-type ABC-F protein	erythromycin; azithromycin
1P01SD	Lysinibacillus phoenicis	3150152	3150577	Strict	182.185	FosBx1	60.58	phosphonic acid antibiotic	antibiotic inactivation	fosfomycin thiol transferase	fosfomycin
1P01SD	Lysinibacillus phoenicis	3254783	3255565	Strict	100.138	vanY gene in vanM cluster	41.26	glycopeptide antibiotic	antibiotic target alteration	vanY; glycopeptide resistance gene cluster	vancomycin; teicoplanin
1P01SD	Lysinibacillus phoenicis	3271978	3273147	Strict	186.808	vanT gene in vanG cluster	32.59	glycopeptide antibiotic	antibiotic target alteration	glycopeptide resistance gene cluster; vanT	vancomycin
1P02SD	Bacillus jepli	257660	259063	Strict	542.732	norC	59.35	fluoroquinolone antibiotic; disinfecting agents and antiseptics	antibiotic efflux	major facilitator superfamily (MFS) antibiotic efflux pump	ciprofloxacin; acriflavine; norfloxacin
1P02SD	Bacillus jepli	367593	367952	Strict	79.337	qacG	50	disinfecting agents and antiseptics	antibiotic efflux	small multidrug resistance (SMR) antibiotic efflux pump	benzalkonium chloride
1P02SD	Bacillus jepli	441555	442475	Strict	127.102	vanW gene in vanI cluster	37.14	glycopeptide antibiotic	antibiotic target alteration	vanW; glycopeptide resistance gene cluster	vancomycin; teicoplanin
1P02SD	Bacillus jepli	587591	589030	Strict	553.903	norC	59.4	fluoroquinolone antibiotic; disinfecting agents and antiseptics	antibiotic efflux	major facilitator superfamily (MFS) antibiotic efflux pump	ciprofloxacin; acriflavine; norfloxacin
1P02SD	Bacillus jepli	772414	773577	Strict	208.379	vanT gene in vanG cluster	33.24	glycopeptide antibiotic	antibiotic target alteration	glycopeptide resistance gene cluster; vanT	vancomycin
1P02SD	Bacillus jepli	1862191	1862616	Strict	191.045	FosBx1	63.04	phosphonic acid antibiotic	antibiotic inactivation	fosfomycin thiol transferase	fosfomycin
1P02SD	Bacillus jepli	3945175	3945882	Strict	105.145	vanY gene in vanM cluster	35.6	glycopeptide antibiotic	antibiotic target alteration	vanY; glycopeptide resistance gene cluster	vancomycin; teicoplanin
1P02SD	Bacillus jepli	4492844	4493785	Strict	130.954	vanW gene in vanI cluster	34.52	glycopeptide antibiotic	antibiotic target alteration	vanW; glycopeptide resistance gene cluster	vancomycin; teicoplanin
1P03SA	Paenibacillus canaveralius	36187	37389	Strict	220.32	vanT gene in vanG cluster	34.97	glycopeptide antibiotic	antibiotic target alteration	glycopeptide resistance gene cluster; vanT	vancomycin
1P03SA	Paenibacillus canaveralius	144552	145994	Strict	119.783	vanW gene in vanI cluster	28.46	glycopeptide antibiotic	antibiotic target alteration	vanW; glycopeptide resistance gene cluster	vancomycin; teicoplanin
1P03SA	Paenibacillus canaveralius	485814	486140	Strict	89.3521	qacG	46.73	disinfecting agents and antiseptics	antibiotic efflux	small multidrug resistance (SMR) antibiotic efflux pump	benzalkonium chloride
1P03SA	Paenibacillus canaveralius	624314	625534	Strict	226.868	vanT gene in vanG cluster	36.7	glycopeptide antibiotic	antibiotic target alteration	glycopeptide resistance gene cluster; vanT	vancomycin
1P03SA	Paenibacillus canaveralius	942532	943380	Strict	112.079	vanY gene in vanM cluster	41.83	glycopeptide antibiotic	antibiotic target alteration	vanY; glycopeptide resistance gene cluster	vancomycin; teicoplanin
1P03SA	Paenibacillus canaveralius	1573395	1573829	Strict	181.8	FosBx1	63.5	phosphonic acid antibiotic	antibiotic inactivation	fosfomycin thiol transferase	fosfomycin
1P03SA	Paenibacillus canaveralius	3217844	3218875	Strict	622.468	clbB	85.42	lincosamide antibiotic; streptogramin antibiotic; streptogramin A antibiotic; oxazolidinone antibiotic; phenicol antibiotic; pleuromutilin antibiotic	antibiotic target alteration	Cfr 23S ribosomal RNA methyltransferase	lincomycin; clindamycin; azidamfenicol; chloramphenicol; thiamphenicol; virginiamycin M1; tiamulin; madumycin II; griseoviridin; dalfopristin
1P07SE	Paenibacillus jepli	667374	668219	Strict	97.8265	vanY gene in vanB cluster	32.11	glycopeptide antibiotic	antibiotic target alteration	vanY; glycopeptide resistance gene cluster	vancomycin
1P07SE	Paenibacillus jepli	918338	919249	Strict	267.7	vanY gene in vanF cluster	49.17	glycopeptide antibiotic	antibiotic target alteration	vanY; glycopeptide resistance gene cluster	vancomycin
1P07SE	Paenibacillus jepli	1468602	1469264	Strict	209.92	vanY gene in vanB cluster	53.72	glycopeptide antibiotic	antibiotic target alteration	vanY; glycopeptide resistance gene cluster	vancomycin
1P07SE	Paenibacillus jepli	1718509	1719663	Strict	191.045	vanT gene in vanG cluster	32.79	glycopeptide antibiotic	antibiotic target alteration	glycopeptide resistance gene cluster; vanT	vancomycin
1P07SE	Paenibacillus jepli	2311733	2313688	Strict	301.212	tet(Q)	30.68	tetracycline antibiotic	antibiotic target protection	tetracycline-resistant ribosomal protection protein	tetracycline; doxycycline; minocycline; chlortetracycline; demeclocycline; oxytetracycline
1P07SE	Paenibacillus jepli	2660655	2662130	Strict	115.546	vanW gene in vanI cluster	40.94	glycopeptide antibiotic	antibiotic target alteration	vanW; glycopeptide resistance gene cluster	vancomycin; teicoplanin
1P07SE	Paenibacillus jepli	2689880	2691046	Strict	208.764	vanT gene in vanG cluster	31.44	glycopeptide antibiotic	antibiotic target alteration	glycopeptide resistance gene cluster; vanT	vancomycin
1P07SE	Paenibacillus jepli	5083645	5084865	Strict	215.698	vanT gene in vanG cluster	35.42	glycopeptide antibiotic	antibiotic target alteration	glycopeptide resistance gene cluster; vanT	vancomycin
1P07SE	Paenibacillus jepli	6955974	6956912	Strict	122.479	vanW gene in vanI cluster	42.7	glycopeptide antibiotic	antibiotic target alteration	vanW; glycopeptide resistance gene cluster	vancomycin; teicoplanin
1P10SD	Neobacillus phoenicis	123167	123604	Strict	192.2	FosBx1	63.24	phosphonic acid antibiotic	antibiotic inactivation	fosfomycin thiol transferase	fosfomycin
1P10SD	Neobacillus phoenicis	244953	246125	Strict	181.415	vanT gene in vanG cluster	30.25	glycopeptide antibiotic	antibiotic target alteration	glycopeptide resistance gene cluster; vanT	vancomycin
1P10SD	Neobacillus phoenicis	1258450	1259223	Strict	104.375	vanY gene in vanB cluster	31.75	glycopeptide antibiotic	antibiotic target alteration	vanY; glycopeptide resistance gene cluster	vancomycin
1P10SD	Neobacillus phoenicis	2639743	2640624	Strict	126.716	vanW gene in vanI cluster	41.33	glycopeptide antibiotic	antibiotic target alteration	vanW; glycopeptide resistance gene cluster	vancomycin; teicoplanin
1P10SD	Neobacillus phoenicis	2876285	2877283	Strict	116.701	vanW gene in vanI cluster	41.55	glycopeptide antibiotic	antibiotic target alteration	vanW; glycopeptide resistance gene cluster	vancomycin; teicoplanin
1P10SD	Neobacillus phoenicis	3105442	3107394	Strict	306.605	tet(Q)	32.95	tetracycline antibiotic	antibiotic target protection	tetracycline-resistant ribosomal protection protein	tetracycline; doxycycline; minocycline; chlortetracycline; demeclocycline; oxytetracycline
1P10SD	Neobacillus phoenicis	3756386	3757372	Strict	125.946	vanW gene in vanI cluster	39.59	glycopeptide antibiotic	antibiotic target alteration	vanW; glycopeptide resistance gene cluster	vancomycin; teicoplanin
1P10SD	Neobacillus phoenicis	4655099	4656307	Strict	208.764	vanT gene in vanG cluster	34.59	glycopeptide antibiotic	antibiotic target alteration	glycopeptide resistance gene cluster; vanT	vancomycin
2P01SA	Robertmurraya phoenicis	2041570	2042412	Strict	122.094	vanY gene in vanB cluster	40.41	glycopeptide antibiotic	antibiotic target alteration	vanY; glycopeptide resistance gene cluster	vancomycin
2P01SA	Robertmurraya phoenicis	2181807	2182676	Strict	118.242	vanW gene in vanI cluster	41.5	glycopeptide antibiotic	antibiotic target alteration	vanW; glycopeptide resistance gene cluster	vancomycin; teicoplanin
2P01SA	Robertmurraya phoenicis	4120609	4121589	Strict	125.176	vanW gene in vanI cluster	42.25	glycopeptide antibiotic	antibiotic target alteration	vanW; glycopeptide resistance gene cluster	vancomycin; teicoplanin
2P01SA	Robertmurraya phoenicis	4242725	4243588	Strict	393.275	vanY gene in vanA cluster	67.97	glycopeptide antibiotic	antibiotic target alteration	vanY; glycopeptide resistance gene cluster	vancomycin; teicoplanin
2P01SA	Robertmurraya phoenicis	4567151	4568311	Strict	189.889	vanT gene in vanG cluster	33.42	glycopeptide antibiotic	antibiotic target alteration	glycopeptide resistance gene cluster; vanT	vancomycin
3P01SB	Lysinibacillus canaveralius	185459	186271	Strict	268.47	vanY gene in vanA cluster	51.26	glycopeptide antibiotic	antibiotic target alteration	vanY; glycopeptide resistance gene cluster	vancomycin; teicoplanin
3P01SB	Lysinibacillus canaveralius	2098411	2098725	Strict	90.1225	qacJ	49.4	disinfecting agents and antiseptics	antibiotic efflux	small multidrug resistance (SMR) antibiotic efflux pump	benzalkonium chloride
3P01SB	Lysinibacillus canaveralius	2362041	2362490	Strict	184.111	FosBx1	61.31	phosphonic acid antibiotic	antibiotic inactivation	fosfomycin thiol transferase	fosfomycin
3P01SB	Lysinibacillus canaveralius	3118337	3119338	Strict	132.109	vanW gene in vanI cluster	46.97	glycopeptide antibiotic	antibiotic target alteration	vanW; glycopeptide resistance gene cluster	vancomycin; teicoplanin
3P01SB	Lysinibacillus canaveralius	4084477	4085601	Strict	179.489	vanT gene in vanG cluster	33.43	glycopeptide antibiotic	antibiotic target alteration	glycopeptide resistance gene cluster; vanT	vancomycin
3P01SB	Lysinibacillus canaveralius	4101649	4102461	Strict	97.8265	vanY gene in vanB cluster	32.61	glycopeptide antibiotic	antibiotic target alteration	vanY; glycopeptide resistance gene cluster	vancomycin
1P8-tot-C-2	Brevundimonas phoenicis	1575497	1575835	Strict	84.3445	qacG	42.31	disinfecting agents and antiseptics	antibiotic efflux	small multidrug resistance (SMR) antibiotic efflux pump	benzalkonium chloride
1P8-tot-C-2	Brevundimonas phoenicis	2395108	2398377	Strict	940.258	adeF	49.21	fluoroquinolone antibiotic; tetracycline antibiotic	antibiotic efflux	resistance-nodulation-cell division (RND) antibiotic efflux pump	tetracycline
1P04AC-2	Arthrobacter phoenicis	2586294	2586863	Strict	90.5077	vanY gene in vanB cluster	32.29	glycopeptide antibiotic	antibiotic target alteration	vanY; glycopeptide resistance gene cluster	vancomycin
3P2-tot-E-2	Neobacillus canaveralius	147398	148561	Strict	199.134	vanT gene in vanG cluster	34.53	glycopeptide antibiotic	antibiotic target alteration	glycopeptide resistance gene cluster; vanT	vancomycin
3P2-tot-E-2	Neobacillus canaveralius	804332	805528	Strict	207.608	vanT gene in vanG cluster	31.79	glycopeptide antibiotic	antibiotic target alteration	glycopeptide resistance gene cluster; vanT	vancomycin
3P2-tot-E-2	Neobacillus canaveralius	924760	925596	Strict	100.523	vanY gene in vanB cluster	31.91	glycopeptide antibiotic	antibiotic target alteration	vanY; glycopeptide resistance gene cluster	vancomycin
3P2-tot-E-2	Neobacillus canaveralius	2123584	2124381	Strict	112.464	vanY gene in vanB cluster	40	glycopeptide antibiotic	antibiotic target alteration	vanY; glycopeptide resistance gene cluster	vancomycin
3P2-tot-E-2	Neobacillus canaveralius	2239187	2240068	Strict	128.642	vanW gene in vanI cluster	36.27	glycopeptide antibiotic	antibiotic target alteration	vanW; glycopeptide resistance gene cluster	vancomycin; teicoplanin
3P2-tot-E-2	Neobacillus canaveralius	2970018	2971064	Strict	122.094	vanW gene in vanI cluster	48.44	glycopeptide antibiotic	antibiotic target alteration	vanW; glycopeptide resistance gene cluster	vancomycin; teicoplanin
1P03UB-2	Brevundimonas phoenicis	147686	150955	Strict	940.258	adeF	49.21	fluoroquinolone antibiotic; tetracycline antibiotic	antibiotic efflux	resistance-nodulation-cell division (RND) antibiotic efflux pump	tetracycline
1P03UB-2	Brevundimonas phoenicis	970018	970356	Strict	84.3445	qacG	42.31	disinfecting agents and antiseptics	antibiotic efflux	small multidrug resistance (SMR) antibiotic efflux pump	benzalkonium chloride
1P04UVC-2	Brevundimonas phoenicis	343702	344040	Strict	84.3445	qacG	42.31	disinfecting agents and antiseptics	antibiotic efflux	small multidrug resistance (SMR) antibiotic efflux pump	benzalkonium chloride
1P04UVC-2	Brevundimonas phoenicis	2830990	2834259	Strict	940.258	adeF	49.21	fluoroquinolone antibiotic; tetracycline antibiotic	antibiotic efflux	resistance-nodulation-cell division (RND) antibiotic efflux pump	tetracycline
2P01SA-2	Microbacterium pratiae	1488545	1489540	Strict	88.1965	vanY gene in vanA cluster	31.58	glycopeptide antibiotic	antibiotic target alteration	vanY; glycopeptide resistance gene cluster	vancomycin; teicoplanin

## Sheet: S6
Supplementary Table S6. Bioactive gene clusters of the novel strains isolated from Phoenix spacecraft mission. Each box depicts the percentage of similarity with the reported BGC. Unknown indicates a BGC was identified, but a percentage similarity was not calculated, since no known BGC was found to compare. Empty cells indicate that the BGC was not predicted in that genome.
BGC Type	Most similar known cluster	Class of known cluster	Organism (MiBIG)	2P2-tot-C	2P8-tot-B	3P6-tot-D	3P9-tot-E	1P01AA	1P01AC	1P02AA	1P02AB	1P04PC	1P06AB	1P06PA	1P06PB	1P06PA-2	1P07AA	1P07AB	1P08PE	1P09AA	1P10AE	1P10PA	1P10PC	2P05AA	2P05AB	2P05AC	2P05AE	2P06AA	2P06AB	2P06AC	3P02AD	3P08AB	3P09AA	1P02AnB	1P03AnA	1P03AnB	1P06AnD	1P10AnD	1P10UB	1P10UE	1P10UG	2P08AB	2P08AC	1P01SD	1P02SD	1P03SA	1P07SE	1P10SD	2P01SA
acyl_amino_acids																							Unknown
betalactone	fengycin	NRP	Bacillus velezensis FZB42												46	46																					46							46
	microansamycin	Polyketide	Micromonospora sp. HK160111							7		7	7								7	7							7										7	7
	scabichelin	NRP	Streptomyces scabiei 87.22																																			20
																							Unknown																						Unknown				Unknown
crocagin,ladderane																																														Unknown
cyclic-lactone-autoinducer								Unknown												Unknown																											Unknown
cyclic-lactone-autoinducer, terpene																																															Unknown
ectoine	ectoine	Other	Sporosarcina pasteurii					75			66						66			75
		Other:Ectoine							75									75																													75
furan,lipolanthine	microvionin	RiPP	Microbacterium arborescens																										73
hserlactone	cittilin A/cittilin B	RiPP									7
lanthipeptide-class-ii	amyloliquecidin GF610	RiPP	Bacillus amyloliquefaciens UMAF6639														13
lanthipeptide-class-ii, cyclic-lactone-autoinducer	cerecidin/cerecidin A1/cerecidin A2/cerecidin A3/cerecidin A4/cerecidin A5/cerecidin A6/cerecidin A7	RiPP:Lanthipeptide
lanthipeptide-class-iii																													Unknown
LAP	surfactin	NRP:Lipopeptide	Bacillus velezensis FZB42																																													8
															Unknown	Unknown																					Unknown
LAP,thiopeptide								Unknown
LAP,thiopeptide, cyclic-lactone-autoinducer																																												Unknown
lassopeptide	lipopolysaccharide	Saccharide	Brucella melitensis			16	16																			16						16	16									16
	paeninodin	RiPP	Paenibacillus dendritiformis C454												80	80																													80			60
						Unknown	Unknown																			Unknown						Unknown	Unknown									Unknown
lassopeptide,hserlactone	subterisin	RiPP	Novosphingobium subterraneum																33
lassopeptide, RRE-containing																		Unknown
NAGGN				Unknown	Unknown																		Unknown	Unknown	Unknown		Unknown	Unknown		Unknown	Unknown			Unknown	Unknown	Unknown					Unknown		Unknown
NAPAA	arginomycin	Other	Streptomyces arginensis																																			13
	ε-Poly-L-lysine	NRP	Epichloe festucae							100											100																		100	100
																							Unknown
NI-siderophore	FW0622	Other	Verrucosispora sp. FIM060022																																			37
	petrobactin	Other	Bacillus anthracis str. Ames								33
	schizokinen	Other	Leptolyngbya sp. PCC 7376												60	60
								Unknown												Unknown
NRP-metallophore,NRPS	2,3-dihydroxybenzoylserine	NRP	Stenotrophomonas maltophilia K279a	31	31	31	31																	31	31	31	31	31		31	31	31	31									31	31
	bacillibactin/bacillibactin E/bacillibactin F	NRP															60
	Pf-5 pyoverdine	NRP	Pseudomonas protegens Pf-5																															4	4	4					4
NRPS	Pf-5 pyoverdine	NRP	Pseudomonas protegens Pf-5																															4	4	4					4
	zwittermicin A	NRP+Polyketide	Bacillus cereus																																												11
																																					Unknown
NRPS-like	kijanimicin	Polyketide	Actinomadura kijaniata																																									4
								Unknown				Unknown								Unknown		Unknown																Unknown
NRPS-like,NAGGN	2,3-dihydroxybenzoylserine	NRP	Stenotrophomonas maltophilia K279a
NRPS,NRP-metallophore,opine-like-metallophore	bacillibactin	NRP	Bacillus subtilis subsp. subtilis str. 168																																											100
NRPS,transAT-PKS	pelgipeptin	NRP	Paenibacillus elgii																																											25
opine-like-metallophore	bacillopaline	Other	Paenibacillus mucilaginosus KNP414																																												100
other																			Unknown
phosphonate																																		Unknown	Unknown	Unknown					Unknown
proteusin																																														Unknown	Unknown
redox-cofactor	lankacidin C	NRP+Polyketide	Streptomyces rochei																															13	13	13					13				13
																							Unknown
resorcinol	streptozotocin	Other	Streptomyces achromogenes subsp. streptozoticus										7
				Unknown	Unknown	Unknown	Unknown																	Unknown	Unknown	Unknown	Unknown	Unknown		Unknown	Unknown	Unknown	Unknown									Unknown	Unknown				Unknown
RiPP-like	gladiostatin A	NRP+Polyketide	Burkholderia gladioli 238																															8	8	8					8
																							Unknown																							Unknown
RiPP-like,T3PKS	berninamycin K/berninamycin J/berninamycin A/berninamycin B	RiPP								22
RiPP-like,terpene	carotenoid	Terpene	Streptomyces avermitilis																															100	100	100					100
RRE-containing	capsular polysaccharide	Saccharide:Exopolysaccharide	Klebsiella pneumoniae subsp. ozaenae																																											13
				Unknown	Unknown										Unknown	Unknown								Unknown	Unknown		Unknown	Unknown		Unknown	Unknown												Unknown				Unknown	Unknown
RRE-containing, lassopeptide									Unknown
RRE-containing, lassopeptide, cyclic-lactone-autoinducer																																												Unknown
T3PKS	5-acetyl-5,10-dihydrophenazine-1-carboxylic acid/5-(2-hydroxyacetyl)-5,10-dihydrophenazine-1-carboxylic acid/endophenazine A1/endophenazine F/endophenazine G	Other:Phenazine																																				17
	alkylresorcinol	Polyketide	Streptomyces griseus subsp. griseus NBRC 13350						100									100
	bacillibactin/bacillibactin E/bacillibactin F	NRP																																										30
	bottromycin A2	RiPP:Bottromycin	Streptomyces bottropensis																																			6
	chejuenolide A/chejuenolide B	Polyketide															7
	flaviolin/flaviolin rhamnoside/3,3'-diflaviolin	Polyketide:Type III polyketide+ Saccharide:Oligosaccharide																																					22	22
	formicamycins A-M	Polyketide	Streptomyces sp. KY5										4																4
	merochlorin A/merochlorin B/deschloro-merochlorin A/deschloro-merochlorin B/isochloro-merochlorin B/dichloro-merochlorin B/merochlorin D/merochlorin C	Terpene+Polyketide:Type III polyketide																											12
	surfactin	NRP:Lipopeptide	Bacillus velezensis FZB42
	TVA-YJ-2	RiPP	Streptomyces sp. NRRL S-87					9			4									9
												Unknown		Unknown	Unknown	Unknown	Unknown		Unknown		Unknown	Unknown																							Unknown	Unknown	Unknown	Unknown	Unknown
terpene	bacillomycin D	Polyketide+NRP:Lipopeptide	Bacillus velezensis FZB42					20												20
	carotenoid	Terpene	Streptomyces avermitilis					50	66	50			21					66		50	21		50						14									50	21	21						33
	cittilin A/cittilin B	RiPP													7	7
	zeaxanthin	Terpene	Xanthobacter autotrophicus Py2											100					100
								Unknown							Unknown	Unknown	Unknown			Unknown			Unknown														Unknown	Unknown						Unknown	Unknown		Unknown	Unknown
terpene,LAP																																													Unknown
thioamitides														Unknown
thiopeptide																																		Unknown	Unknown	Unknown					Unknown
thiopeptide,LAP																				Unknown
transAT-PKS,NRPS															Unknown	Unknown
transAT-PKS,NRPS, T1PKS	zwittermicin A	NRP+Polyketide	Bacillus cereus																																											22
[truncated: 7 more columns]

## Sheet: S7
Supplementary Table S7. Presence-absence of genes associated with dissimilatory pathways
Gene	Description	3P2-tot-E-2	1P04AC-2	1P03AnB	1P10UG	1P06PA	2P08AB	1P07AA	1P10UE	1P04UVC-2	1P10AE	3P08AB	1P06PA-2	1P06PB	1P02AnB	2P06AA	1P10PA	1P03SA	1P08PE	1P10AnD	1P02AB	2P01SA-2	2P06AB	2P8-tot-B	1P10SD	3P6-tot-D	1P02SD	2P01SA	1P8-tot-C-2	1P01SD	2P05AA	2P05AE	1P04PC	1P07AB	2P05AC	1P06AnD	2P08AC	3P9-tot-E	3P01SB	1P02AA	1P10UB	1P10PC	3P02AD	2P2-tot-C	2P06AC	1P06AB	1P07SE	2P05AB	1P01AA
NirB	NADH-dependent nitrite reductase	1	1	1	1	1	1	1	0	1	1	1	1	1	1	1	1	1	1	0	1	0	0	1	1	1	0	1	1	1	1	1	1	1	1	0	1	1	1	0	0	1	1	1	1	1	1	1	0
NarI	Nitrate reductase subunit I	1	0	0	0	0	0	0	0	0	0	0	0	0	0	0	0	0	0	0	0	0	0	0	0	0	1	0	0	0	0	0	0	1	0	1	0	0	0	0	0	0	0	0	0	0	0	0	0
NarG	Nitrate reductase subunit G	0	0	0	0	0	0	0	0	0	0	0	0	0	0	0	0	0	0	0	0	0	0	0	0	0	1	0	0	0	0	0	0	1	0	1	0	0	0	0	0	0	0	0	0	0	0	0	0
NorV	Nitric oxide reductase	0	0	0	0	0	0	0	0	0	0	0	0	0	0	0	0	0	0	0	0	0	0	0	0	0	0	0	0	0	0	0	0	1	0	0	0	0	0	0	0	1	0	0	0	0	0	0	0
NrfA	Cytochrome c nitrite reductase	1	0	0	0	0	0	0	0	0	0	0	0	0	0	0	0	0	0	0	0	0	0	0	1	0	0	0	0	0	0	0	0	0	0	0	0	0	0	0	0	0	0	0	0	0	0	0	0
AprA	Adenosine-5′-phosphosulfate reductase alpha subunit	Not found
Cyc	Cytochrome-related gene involved in electron transport	Not found
CymA	Cytoplasmic membrane electron carrier protein	Not found
DNR	Dissimilatory nitrate respiration regulator	Not found
Dde_1112	Quinone-interacting membrane-bound oxidoreductase for electron transport	Not found
Dde_1258	Fumarate reductase cytochrome b subunit	Not found
Dde_3081	D-lactate dehydrogenase	Not found
DnrN	NO-responsive gene (nipC)	Not found
DsrAB	Dissimilatory sulfite reductase subunits A and B	Not found
DsrC	Dissimilatory sulfite reductase subunit C	Not found
DsrD	Allosteric activator of DsrAB	Not found
DsrMKJOP	Membrane-bound electron transport complex for sulfur metabolism	Not found
DsrT	Associated gene in the dsr cluster	Not found
FNR	Fumarate and nitrate reduction regulator	Not found
Fcc	Flavocytochrome c	Not found
Hcp-hcr	Hydroxylamine reductase complex (nipAB)	Not found
HdrABC	Heterodisulfide reductase system	Not found
HmcB	Cytochrome-related gene involved in electron transport	Not found
NapDABGH	Periplasmic nitrate reductase complex	Not found
NarQP	Two-component regulatory system for nitrate metabolism	Not found
NarXL	Two-component regulatory system for nitrate metabolism	Not found
NirK	Nitrite reductase	Not found
NnrR	Nitrite and nitric oxide reductase regulator	Not found
NorR	Nitric oxide-responsive regulator	Not found
NsrR	Nitrite-sensitive repressor	Not found
QmoABC	Quinone-interacting membrane-bound oxidoreductase complex	Not found
Sat	Sulfate adenylyltransferase	Not found
ScnABC	Thiocyanate hydrolase	Not found
SoeABC	Sulfite:quinone oxidoreductase	Not found
SorAB	Sulfite oxidase	Not found
SoxAXYZB	Thiosulfate oxidation system	Not found
Sqr	Sulfide:quinone oxidoreductase	Not found
[truncated: 6 more columns]
